# Supplementary material for: Protein kinase Hsl1 phosphorylates Pah1 to inhibit phosphatidate phosphatase activity and regulate lipid synthesis in Saccharomyces cerevisiae
Source: J Biol Chem. 2024 Jul 14;300(8):107572. doi: 10.1016/j.jbc.2024.107572 (PMC11342776; doi:10.1016/j.jbc.2024.107572)
Supplement: Supporting Table S1 [file mmc1.xlsx]

## Sheet: Methods
Table S1. Phosphorylation site analysis of Pah1 by LC-MS/MS
Pah1 digestion and LC-MS/MS—The sites phosphorylated on Pah1 by the Hsl1 protein kinase were analyzed by LC-MS/MS at the Center for Integrative Proteomics Research at Rutgers University. Polyacrylamide gel slices containing purified Pah1 were reduced with 10 mM dithiothreitol for 30 min at 60 oC, alkylated with 20 mM iodoacetamide for 45 min at room temperature, and digested overnight with 0.2 µg…
Database analysis—The raw data were analyzed with Proteome Discoverer Software (version 2.4.1.15) using the Sequest HT search engine against the UniProt yeast database (5983 proteins as of 05/18/2020), known Pah1 sequences, and a database composed of common laboratory contaminants (245 proteins). Precursor mass tolerance was set at 10 ppm and fragment mass tolerance was set at 0.02 Da. Carboxyiod…

## Sheet: % of Phospho
Positions in Master Proteins	Annotated Sequence	Modifications		Sample
Pah1-uniprot [737-750]	[K].QIYLELGSPLASPK.[L]			1.38484e+09
		1xPhospho [S12(100)]		5.57475e+06
Pah1-uniprot [771-782]	[R].RASSAAATSIDK.[E]			163342398
		1xPhospho [S3(100)]		3.73232e+06
Pah1-uniprot [771-785]	[R].RASSAAATSIDKEFK.[K]			5.4826e+08
		1xPhospho [S3(99.6)]		14008041
Pah1-uniprot [772-786]	[R].ASSAAATSIDKEFKK.[L]			6.24081e+08
		1xPhospho [S2(99.6)]		239044
			Total for 748 = 5574746			0.2367
			Total for 773 = 17979408			0.763

## Sheet: Hsl1-TAP sequence coverage
Sequence coverage for Hsl1-TAP1

## Sheet: Pah1
Table S1. Mass spectrometry analysis Pah1 peptides
Master Protein Accessions	Pah1-uniprot
			Values
Positions in Master Proteins	Annotated Sequence	Modifications	Sum of Abundances (Normalized): F1: Sample, 1	Sum of Abundances (Normalized): F2: Sample, 2
Pah1-uniprot [140-159]	[K].KVLEEPDFLDINDTGDSGSK.[N]		7.5155e+08	6.97004e+08
Pah1-uniprot [140-184]	[K].KVLEEPDFLDINDTGDSGSKNSETTGSLSPTESSTTTPPDSVEER.[K]		0	4953017
Pah1-uniprot [141-159]	[K].VLEEPDFLDINDTGDSGSK.[N]		2.68284e+09	2.12496e+09
Pah1-uniprot [141-184]	[K].VLEEPDFLDINDTGDSGSKNSETTGSLSPTESSTTTPPDSVEER.[K]		0	0
Pah1-uniprot [14-38]	[K].TWSSINPATLSGAIDVIVVEHPDGR.[L]		135403	431806
Pah1-uniprot [1-6]	[-].MQYVGR.[A]		481342	329412
		1xOxidation [M1]	0	0
Pah1-uniprot [160-184]	[K].NSETTGSLSPTESSTTTPPDSVEER.[K]		1.03693e+09	1.61754e+09
		1xPhospho [T/S]	0	0
Pah1-uniprot [160-185]	[K].NSETTGSLSPTESSTTTPPDSVEERK.[L]		2.50802e+07	27574870
Pah1-uniprot [185-190]	[R].KLVEQR.[T]		1.46505e+09	1.52108e+09
Pah1-uniprot [191-197]	[R].TKNFQQK.[L]		1.88338e+07	12177225
Pah1-uniprot [191-200]	[R].TKNFQQKLNK.[K]		0	0
Pah1-uniprot [193-201]	[K].NFQQKLNKK.[L]		0	0
Pah1-uniprot [201-210]	[K].KLTEIHIPSK.[L]		5.80228e+08	917030268
Pah1-uniprot [201-228]	[K].KLTEIHIPSKLDNNGDLLLDTEGYKPNK.[N]		2.97967e+06	44847227
Pah1-uniprot [202-210]	[K].LTEIHIPSK.[L]		1.72932e+09	1.50703e+09
Pah1-uniprot [202-228]	[K].LTEIHIPSKLDNNGDLLLDTEGYKPNK.[N]		3.53722e+07	5.85748e+07
Pah1-uniprot [211-228]	[K].LDNNGDLLLDTEGYKPNK.[N]		1.75282e+09	1.73414e+09
Pah1-uniprot [211-239]	[K].LDNNGDLLLDTEGYKPNKNMMHDTDIQLK.[Q]	1xOxidation [M]	0	0
		2xOxidation [M20; M21]	6.60506e+07	91802892
Pah1-uniprot [229-239]	[K].NMMHDTDIQLK.[Q]		6.67972e+07	128815236
		1xOxidation [M]	1.91913e+08	4.31386e+08
		2xOxidation [M2; M3]	2.12142e+09	2.1676e+09
Pah1-uniprot [240-257]	[K].QLLKDEFGNDSDISSFIK.[E]		8.32187e+08	1.54673e+09
Pah1-uniprot [240-260]	[K].QLLKDEFGNDSDISSFIKEDK.[N]		5.81351e+07	1.44956e+08
Pah1-uniprot [244-257]	[K].DEFGNDSDISSFIK.[E]		1.96352e+08	2.32827e+08
Pah1-uniprot [244-260]	[K].DEFGNDSDISSFIKEDK.[N]		1.38378e+07	1.89142e+07
Pah1-uniprot [258-265]	[K].EDKNGNIK.[I]		2.5552e+06	1.81136e+06
Pah1-uniprot [335-345]	[K].KGTAGSGETEK.[R]		3.46233e+06	2.25941e+06
Pah1-uniprot [335-346]	[K].KGTAGSGETEKR.[Y]		3.92525e+08	2.85042e+08
Pah1-uniprot [336-345]	[K].GTAGSGETEK.[R]		250176	258906
Pah1-uniprot [336-346]	[K].GTAGSGETEKR.[Y]		4.10901e+07	3.25524e+07
Pah1-uniprot [353-359]	[R].LTNDQLK.[C]		2.94459e+09	2.60806e+09
Pah1-uniprot [353-371]	[R].LTNDQLKCLNLTYGENDLK.[F]	1xCarbamidomethyl [C8]	1.27343e+06	880685
Pah1-uniprot [360-371]	[K].CLNLTYGENDLK.[F]	1xCarbamidomethyl [C1]	1.33927e+09	1.27625e+09
Pah1-uniprot [360-378]	[K].CLNLTYGENDLKFSVDHGK.[A]	1xCarbamidomethyl [C1]	0	0
Pah1-uniprot [372-378]	[K].FSVDHGK.[A]		9.83516e+08	951290568
Pah1-uniprot [372-384]	[K].FSVDHGKAIVTSK.[L]		1.59457e+06	1.65347e+06
Pah1-uniprot [379-389]	[K].AIVTSKLFVWR.[W]		0	0
Pah1-uniprot [390-405]	[R].WDVPIVISDIDGTITK.[S]		5.32614e+08	1.64096e+09
Pah1-uniprot [39-47]	[R].LSCSPFHVR.[F]	1xCarbamidomethyl [C3]	1.95695e+09	1.9611e+09
Pah1-uniprot [406-418]	[K].SDALGHVLAMIGK.[D]		0	8.31026e+06
		1xOxidation [M10]	1.96433e+09	2.72343e+09
Pah1-uniprot [406-427]	[K].SDALGHVLAMIGKDWTHLGVAK.[L]	1xOxidation [M10]	0	507237
Pah1-uniprot [419-427]	[K].DWTHLGVAK.[L]		1.35942e+09	1.23982e+09
Pah1-uniprot [428-434]	[K].LFSEISR.[N]		3.1038e+09	2.69333e+09
Pah1-uniprot [435-445]	[R].NGYNILYLTAR.[S]		1.04059e+09	878226268
Pah1-uniprot [446-454]	[R].SAGQADSTR.[S]		5.80877e+06	3873032
Pah1-uniprot [446-458]	[R].SAGQADSTRSYLR.[S]		0	0
Pah1-uniprot [459-466]	[R].SIEQNGSK.[L]		2.48228e+07	1.96228e+07
Pah1-uniprot [459-478]	[R].SIEQNGSKLPNGPVILSPDR.[T]		0	0
Pah1-uniprot [459-484]	[R].SIEQNGSKLPNGPVILSPDRTMAALR.[R]	1xOxidation [M22]	0	0
Pah1-uniprot [467-478]	[K].LPNGPVILSPDR.[T]		2.50997e+09	2.11279e+09
Pah1-uniprot [479-484]	[R].TMAALR.[R]		4.33799e+08	476933504
Pah1-uniprot [479-485]	[R].TMAALRR.[E]		2.85468e+07	31273054
		1xOxidation [M2]	0	0
Pah1-uniprot [48-59]	[R].FGKFQILKPSQK.[K]		0	1.59085e+06
Pah1-uniprot [486-496]	[R].EVILKKPEVFK.[I]		2.14034e+06	5.72924e+06
Pah1-uniprot [486-504]	[R].EVILKKPEVFKIACLNDIR.[S]	1xCarbamidomethyl [C14]	0	2.93458e+06
Pah1-uniprot [491-496]	[K].KPEVFK.[I]		1.91038e+09	1.90809e+09
Pah1-uniprot [491-504]	[K].KPEVFKIACLNDIR.[S]	1xCarbamidomethyl [C9]	1.29629e+06	1.10038e+06
Pah1-uniprot [497-504]	[K].IACLNDIR.[S]	1xCarbamidomethyl [C3]	2.42612e+09	2.22222e+09
Pah1-uniprot [505-520]	[R].SLYFEDSDNEVDTEEK.[S]		2.31066e+09	2.16043e+09
		1xPhospho [S7(100)]	0	0
Pah1-uniprot [505-531]	[R].SLYFEDSDNEVDTEEKSTPFFAGFGNR.[I]		0	1.37243e+06
Pah1-uniprot [51-59]	[K].FQILKPSQK.[K]		2.17774e+09	2.07684e+09
Pah1-uniprot [51-60]	[K].FQILKPSQKK.[V]		1.12037e+06	1.72147e+06
Pah1-uniprot [521-531]	[K].STPFFAGFGNR.[I]		2.80956e+09	2.81894e+09
Pah1-uniprot [532-539]	[R].ITDALSYR.[T]		2.03511e+09	3.25048e+09
Pah1-uniprot [532-547]	[R].ITDALSYRTVGIPSSR.[I]		0	0
Pah1-uniprot [540-547]	[R].TVGIPSSR.[I]		2.57414e+09	2370523142
Pah1-uniprot [548-568]	[R].IFTINTEGEVHMELLELAGYR.[S]	1xOxidation [M12]	0	1.36252e+07
Pah1-uniprot [594-606]	[R].TNTSMVPGSPPNR.[T]		2.56562e+08	3.01712e+08
		1xOxidation [M5]	2.11968e+09	1.98348e+09
Pah1-uniprot [594-619]	[R].TNTSMVPGSPPNRTLDNFDSEITSGR.[K]	1xOxidation [M5]	0	5134785
Pah1-uniprot [594-620]	[R].TNTSMVPGSPPNRTLDNFDSEITSGRK.[T]		0	0
		1xOxidation [M5]	0	5600843
Pah1-uniprot [60-68]	[K].KVQVFINEK.[L]		6.84067e+08	1.18927e+09
Pah1-uniprot [60-75]	[K].KVQVFINEKLSNMPMK.[L]	2xOxidation [M13; M15]	0	0
Pah1-uniprot [607-619]	[R].TLDNFDSEITSGR.[K]		2.89322e+09	2.59536e+09
Pah1-uniprot [607-620]	[R].TLDNFDSEITSGRK.[T]		1.25681e+09	1240774816
Pah1-uniprot [607-624]	[R].TLDNFDSEITSGRKTLFR.[G]		0	0
Pah1-uniprot [61-68]	[K].VQVFINEK.[L]		1.38898e+09	1.36992e+09
Pah1-uniprot [61-75]	[K].VQVFINEKLSNMPMK.[L]	2xOxidation [M12; M14]	584791	847378
Pah1-uniprot [625-638]	[R].GNQEEKFTDVNFWR.[D]		0	0
Pah1-uniprot [631-638]	[K].FTDVNFWR.[D]		1.41271e+09	1.08064e+09
Pah1-uniprot [639-672]	[R].DPLVDIDNLSDISNDDSDNIDEDTDVSQQSNISR.[N]		0	0
Pah1-uniprot [673-682]	[R].NRANSVKTAK.[V]		0	1.20927e+06
Pah1-uniprot [675-685]	[R].ANSVKTAKVTK.[A]		0	0
Pah1-uniprot [680-689]	[K].TAKVTKAPQR.[N]		0	1.99178e+06
Pah1-uniprot [683-689]	[K].VTKAPQR.[N]		294992	690256
Pah1-uniprot [683-726]	[K].VTKAPQRNVSGSTNNNEVLAASSDVENASDLVSSHSSSGSTPNK.[S]		0	0
Pah1-uniprot [686-726]	[K].APQRNVSGSTNNNEVLAASSDVENASDLVSSHSSSGSTPNK.[S]		527178	1.00012e+06
Pah1-uniprot [690-726]	[R].NVSGSTNNNEVLAASSDVENASDLVSSHSSSGSTPNK.[S]		2.72671e+09	1.86775e+09
		1xPhospho [S/T]	0	0
Pah1-uniprot [69-75]	[K].LSNMPMK.[L]		8.26175e+07	117398918
		1xOxidation [M]	2.43268e+08	2.33316e+08
		2xOxidation [M4; M6]	1.14421e+09	6.48816e+08
Pah1-uniprot [7-13]	[R].ALGSVSK.[T]		1.21238e+09	1.07971e+09
Pah1-uniprot [727-736]	[K].STMSKGDIGK.[Q]	1xOxidation [M3]	875973	416524
Pah1-uniprot [727-750]	[K].STMSKGDIGKQIYLELGSPLASPK.[L]	1xOxidation [M3]	2.89691e+06	1.74056e+07
Pah1-uniprot [732-750]	[K].GDIGKQIYLELGSPLASPK.[L]		1.81279e+06	7.60927e+06
Pah1-uniprot [732-752]	[K].GDIGKQIYLELGSPLASPKLR.[Y]		0	0
Pah1-uniprot [737-750]	[K].QIYLELGSPLASPK.[L]		1.30895e+09	1.38484e+09
		1xPhospho [S12(100)]	6.62941e+06	5.57475e+06
Pah1-uniprot [737-752]	[K].QIYLELGSPLASPKLR.[Y]		0	0
Pah1-uniprot [751-766]	[K].LRYLDDMDDEDSNYNR.[T]	1xOxidation [M7]	0	341344
Pah1-uniprot [751-768]	[K].LRYLDDMDDEDSNYNRTK.[S]	1xOxidation [M7]	0	0
Pah1-uniprot [753-766]	[R].YLDDMDDEDSNYNR.[T]		9.1466e+07	2.38875e+08
		1xOxidation [M5]	1.00858e+09	9.47736e+08
		1xPhospho [Y1(100)]	0	0
Pah1-uniprot [753-768]	[R].YLDDMDDEDSNYNRTK.[S]	1xOxidation [M5]	346601	1.16391e+06
Pah1-uniprot [753-770]	[R].YLDDMDDEDSNYNRTKSR.[R]		0	0
		1xOxidation [M5]	0	0
Pah1-uniprot [771-782]	[R].RASSAAATSIDK.[E]		1.70883e+08	163342398
		1xPhospho [S3(100)]	1.43442e+07	3.73232e+06
Pah1-uniprot [771-785]	[R].RASSAAATSIDKEFK.[K]		3.54138e+08	5.4826e+08
		1xPhospho [S3(99.6)]	3.18744e+07	14008041
Pah1-uniprot [772-782]	[R].ASSAAATSIDK.[E]		3.26406e+08	3.13263e+08
Pah1-uniprot [772-785]	[R].ASSAAATSIDKEFK.[K]		4.96306e+08	6.9091e+08
Pah1-uniprot [772-786]	[R].ASSAAATSIDKEFKK.[L]		7.01801e+08	6.24081e+08
		1xPhospho [S2(99.6)]	472715	239044
Pah1-uniprot [786-791]	[KR].KISVSK.[AK]		1.91411e+08	162340800
Pah1-uniprot [786-797]	[K].KLSVSKAGAPTR.[I]		0	0
Pah1-uniprot [787-797]	[K].LSVSKAGAPTR.[I]		0	0
Pah1-uniprot [792-801]	[K].AGAPTRIVSK.[I]		0	0
Pah1-uniprot [792-819]	[K].AGAPTRIVSKINVSNDVHSLGNSDTESR.[R]		1.30048e+07	2.29487e+07
Pah1-uniprot [798-819]	[R].IVSKINVSNDVHSLGNSDTESR.[R]		4.33314e+06	5.43272e+06
		1xPhospho [S3(100)]	141577	0
Pah1-uniprot [798-820]	[R].IVSKINVSNDVHSLGNSDTESRR.[E]		0	0
Pah1-uniprot [802-819]	[K].INVSNDVHSLGNSDTESR.[R]		9.73703e+08	1.40831e+09
Pah1-uniprot [802-820]	[K].INVSNDVHSLGNSDTESRR.[E]		5.86421e+08	7.98147e+08
		1xPhospho [S/T]	0	0
Pah1-uniprot [802-829]	[K].INVSNDVHSLGNSDTESRREQSVNETGR.[N]		0	0
Pah1-uniprot [820-829]	[R].REQSVNETGR.[N]		2.72912e+08	2.15396e+08
Pah1-uniprot [821-829]	[R].EQSVNETGR.[N]		7.7488e+08	3.80964e+08
Pah1-uniprot [821-845]	[R].EQSVNETGRNQLPHNSMDDKDLDSR.[V]	1xOxidation [M17]	0	0
Pah1-uniprot [830-840]	[R].NQLPHNSMDDK.[D]		1.85056e+06	2.30482e+06
		1xOxidation [M8]	2.15919e+07	1.80255e+07
Pah1-uniprot [830-845]	[R].NQLPHNSMDDKDLDSR.[V]		1.94949e+08	2.21937e+08
		1xOxidation [M8]	2.38665e+09	2.11855e+09
Pah1-uniprot [830-862]	[R].NQLPHNSMDDKDLDSRVSDEFDDDEFDEDEFED.[-]	1xOxidation [M8]	0	2.17914e+06
Pah1-uniprot [846-862]	[R].VSDEFDDDEFDEDEFED.[-]		5.23115e+07	5.62616e+07
Grand Total			7.39619e+10	7.49158e+10

## Sheet: PeptideGroups
Checked	Confidence	Annotated Sequence	Modifications	Qvality PEP	Qvality q-value	# Protein Groups	# Proteins	# Isoforms	# PSMs	Master Protein Accessions	Positions in Master Proteins	Modifications in Master Proteins	# Missed Cleavages	Theo. MH+ [Da]	Contaminant	Abundance: F1: Sample, 1	Abundance: F2: Sample, 2	Abundance: F3: Sample, 3	Abundances (Normalized): F1: Sample, 1	Abundances (Normalized): F2: Sample, 2	Abundances (Normalized): F3: Sample, 3	Quan Info	Found in Sample: F1: Sample, 1	Found in Sample: F2: Sample, 2	Found in Sample: F3: Sample, 3	Confidence (by Search Engine): Sequest HT	Percolator q-Value (by Search Engine): Sequest HT	Percolator PEP (by Search Engine): Sequest HT	XCorr (by Search Engine): Sequest HT	Top Apex RT [min]
FALSE	High	[K].AACLLPK.[L]	1xCarbamidomethyl [C3]	0.0421409	0.000581501	1	1	1	4	P02768-1	P02768-1 [199-205]		0	772.439	TRUE	12832205	15725294	5.12931e+06	1.46805e+07	15725294	3.30195e+07		High	High	High	High	0.0002319	0.01119	2.39	26.18
FALSE	High	[R].QIDDQLLNR.[L]		0.0172158	0.000581501	1	1	1	1	NP_414726.1	NP_414726.1 [1092-1100]		0	1114.59	FALSE							No Quan Values	High	n/a	n/a	High	0.0002319	0.003467	2.06
FALSE	High	[K].QLAYILAAQK.[T]		0.00252337	0.000581501	1	1	1	2	P38764	P38764 [309-318]		0	1118.66	FALSE			473585			3.04866e+06		High	n/a	High	High	0.0002319	0.000285	2.66	35.71
FALSE	High	[R].QLASYYSR.[E]		0.0114264	0.000581501	1	1	1	3	P38764	P38764 [833-840]		0	987.489	FALSE			478429			3.07985e+06		High	High	High	High	0.0002319	0.002026	2.28	21.49
FALSE	High	[R].QGVPDNVHIDLLTSR.[I]		1.83554e-05	0.000581501	1	1	1	1	P19812	P19812 [332-346]		0	1663.88	FALSE			1.44363e+06			9.29325e+06		n/a	n/a	High	High	0.0002319	4.831e-07	4.98	38.54
FALSE	High	[R].QGVNLQETEKER.[K]		3.63777e-05	0.000581501	1	1	1	1	P19812	P19812 [1156-1167]		1	1430.72	FALSE							No Quan Values	n/a	n/a	High	High	0.0002319	1.172e-06	4.09
FALSE	High	[R].QGVNLQETEK.[E]		0.00212957	0.000581501	1	1	1	1	P19812	P19812 [1156-1165]		0	1145.58	FALSE							No Quan Values	n/a	n/a	High	High	0.0002319	0.0002295	2.63
FALSE	High	[R].QGVDADINGLR.[Q]		0.00017517	0.000581501	1	1	1	3	P35527	P35527 [251-261]		0	1157.59	TRUE	1.76779e+06		1.38278e+06	2.02242e+06		8.90152e+06		High	High	High	High	0.0002319	9.011e-06	3.1	27.75
FALSE	High	[K].QGLYTVETLLSK.[V]		0.000304533	0.000581501	1	1	1	1	P19812	P19812 [631-642]		0	1351.75	FALSE	79550.3	528461	1690787	91008.6	528461	1.08843e+07		Peak Found	Peak Found	High	High	0.0002319	1.838e-05	3.33	46.49
FALSE	High	[R].QFVVVANDITFK.[I]		0.000117109	0.000581501	1	1	1	1	Q00955	Q00955 [1581-1592]		0	1380.75	FALSE			1.90079e+06			1.22362e+07		n/a	n/a	High	High	0.0002319	5.348e-06	3.31	44.13
FALSE	High	[R].QFCMNGLVFADR.[T]	1xCarbamidomethyl [C3]; 1xOxidation [M4]	0.00180592	0.000581501	1	1	1	3	NP_414878.1	NP_414878.1 [601-612]		0	1473.66	FALSE							No Quan Values	High	High	n/a	High	0.0002319	0.0001849	1.69
FALSE	High	[K].QLDKDALNLGAFTR.[N]		0.000103232	0.000581501	1	1	1	2	P19812	P19812 [1026-1039]		1	1561.83	FALSE			1.27428e+06			8.20306e+06		n/a	n/a	High	High	0.0002319	4.52e-06	3.59	39.48
FALSE	High	[R].QEYEQLIAK.[N]		0.00545196	0.000581501	1	1	1	1	P35527	P35527 [328-336]		0	1121.58	TRUE							No Quan Values	n/a	n/a	High	High	0.0002319	0.0007765	2.39
FALSE	High	[K].QEPERNECFLQHKDDNPNLPR.[L]	1xCarbamidomethyl [C8]	0.0012737	0.000581501	1	1	1	4	P02768-1	P02768-1 [118-138]		2	2636.23	TRUE	985471	1.33999e+06	1.67242e+06	1.12742e+06	1.33999e+06	1.07661e+07		High	Peak Found	High	High	0.0002319	0.0001179	3.41	23.5
FALSE	High	[K].QEPERNECFLQHK.[D]	1xCarbamidomethyl [C8]	0.00183238	0.000581501	1	1	1	3	P02768-1	P02768-1 [118-130]		1	1714.8	TRUE	1.33148e+06		565463	1.52326e+06		3.64012e+06		High	High	High	High	0.0002319	0.0001882	2.68	19.71
FALSE	High	[K].QELLSSVQK.[L]		0.00301904	0.000581501	1	1	1	1	P07259	P07259 [1374-1382]		0	1031.57	FALSE			17978352			1.15734e+08		n/a	n/a	High	High	0.0002319	0.0003616	3.33	25.3
FALSE	High	[K].QELINASIR.[R]		0.00580614	0.000581501	1	1	1	1	Q00955	Q00955 [1251-1259]		0	1043.58	FALSE							No Quan Values	n/a	n/a	High	High	0.0002319	0.000841	2.84
FALSE	High	[K].QEIFDVTSNGLK.[K]		0.000222174	0.000581501	1	1	1	1	P07149	P07149 [545-556]		0	1350.69	FALSE							No Quan Values	n/a	n/a	High	High	0.0002319	1.221e-05	2.24
FALSE	High	[K].QEIAEINR.[M]		0.0118764	0.000581501	2	4	1	2	P02538; P48668	P02538 [379-386]; P48668 [379-386]		0	972.511	TRUE	949214	1.06593e+06	385634	1.08594e+06	1.06593e+06	2.48249e+06	Shared	High	High	Peak Found	High	0.0002319	0.002139	2.5	20.84
FALSE	High	[R].QELADDLITK.[M]		0.00941857	0.000581501	1	1	1	1	P32565	P32565 [529-538]		0	1145.6	FALSE							No Quan Values	n/a	n/a	High	High	0.0002319	0.001581	1.87
FALSE	High	[R].QDGVLLVALSNEPAAR.[L]		1.53866e-06	0.000581501	1	1	1	2	P19097	P19097 [261-276]		0	1652.9	FALSE			1.36562e+06			8.79109e+06		n/a	n/a	High	High	0.0002319	1.948e-08	4.64	44.36
FALSE	High	[K].QAYIDDDVLEALK.[E]		0.000179471	0.000581501	1	1	1	1	P19812	P19812 [1269-1281]		0	1492.75	FALSE			733765			4.72355e+06		n/a	n/a	High	High	0.0002319	9.275e-06	3.23	46.4
FALSE	High	[K].QANPYLENSIPTK.[N]		0.000150712	0.000581501	1	1	1	1	Q07807	Q07807 [461-473]		0	1474.75	FALSE			653317			4.20567e+06		n/a	n/a	High	High	0.0002319	7.387e-06	3.24	29.27
FALSE	High	[R].QEPMPEGDFLNR.[V]	1xOxidation [M4]	0.000489884	0.000581501	1	1	1	2	P38631	P38631 [345-356]		0	1448.65	FALSE			979286			6.30408e+06		n/a	n/a	High	High	0.0002319	3.402e-05	1.72	29.52
FALSE	High	[R].NYYPVEEAR.[K]		0.0140614	0.000581501	1	1	1	1	P21524	P21524 [488-496]		0	1140.53	FALSE							No Quan Values	n/a	n/a	High	High	0.0002319	0.002664	1.55
FALSE	High	[R].QLDSIVGER.[G]		0.00627371	0.000581501	3	4	1	3	P02538; P48668; P13647	P02538 [224-232]; P48668 [224-232]; P13647 [229-237]		0	1016.54	TRUE	2.21151e+06	1.06546e+06	1206685	2.53005e+06	1.06546e+06	7.76794e+06	Shared	Peak Found	High	High	High	0.0002319	0.0009325	2.4	26.32
FALSE	High	[R].QLGLGTNIYNAER.[L]		0.00483032	0.000581501	1	2	1	1	P05030	P05030 [571-583]		0	1448.75	FALSE							No Quan Values	n/a	n/a	High	High	0.0002319	0.0006651	1.92
FALSE	High	[K].QSLDTIGGSDAAFEKR.[Y]		8.76483e-07	0.000581501	1	1	1	1	P04050	P04050 [881-896]		1	1694.83	FALSE							No Quan Values	n/a	n/a	High	High	0.0002319	9.351e-09	5.72
FALSE	High	[K].QSLDTIGGSDAAFEK.[R]		1.59181e-06	0.000581501	1	1	1	1	P04050	P04050 [881-895]		0	1538.73	FALSE							No Quan Values	n/a	n/a	High	High	0.0002319	2.037e-08	3.91
FALSE	High	[K].QSLALTGR.[Q]		0.0178058	0.000581501	1	1	1	1	P33892	P33892 [2187-2194]		0	845.484	FALSE							No Quan Values	n/a	n/a	High	High	0.0002319	0.003629	1.61
FALSE	High	[R].QSGFLSQMWIGDKK.[Q]	1xOxidation [M8]	0.00134349	0.000581501	1	1	1	2	NP_414878.1	NP_414878.1 [762-775]		1	1640.81	FALSE	672751	633906		769654	633906			High	High	n/a	High	0.0002319	0.0001262	2.9	36.15
FALSE	High	[K].QRHSISLSSSSENKK.[S]	1xPhospho [S4(100)]	0.051659	0.000581501	1	2	1	1	Hsl1-TAP	Hsl1-TAP [461-475]	Hsl1-TAP 1xPhospho [S464(100)]	2	1767.84	FALSE							No Quan Values	n/a	n/a	High	High	0.0002319	0.01464	3.33
FALSE	High	[K].QRHSISLSSSSENKK.[S]		0.0135946	0.000581501	1	2	1	1	Hsl1-TAP	Hsl1-TAP [461-475]		2	1687.87	FALSE							No Quan Values	n/a	n/a	High	High	0.0002319	0.002549	1.66
FALSE	High	[K].QQTIDEQSQISPEK.[Q]		0.000240106	0.000581501	1	1	1	1	P38764	P38764 [9-22]		0	1630.79	FALSE			354184			2.28003e+06		n/a	n/a	High	High	0.0002319	1.352e-05	2.5	20.86
FALSE	High	[R].QQLQVLAR.[Y]		0.0180647	0.000581501	1	1	1	1	P19097	P19097 [341-348]		0	955.568	FALSE			1.61705e+06			1.04096e+07		n/a	n/a	High	High	0.0002319	0.003689	2.95	26.76
FALSE	High	[K].QNNFNAVR.[C]		0.0257752	0.000581501	1	1	1	2	NP_414878.1	NP_414878.1 [382-389]		0	962.48	FALSE							No Quan Values	High	High	n/a	High	0.0002319	0.00586	1.87
FALSE	High	[R].QNDTKSSADTFTISGVSTNKENEGPEYPTK.[I]	1xPhospho [T/S/Y]	0.0310647	0.000581501	1	2	1	4	Hsl1-TAP	Hsl1-TAP [756-785]		2	3325.47	FALSE							No Quan Values	n/a	n/a	High	High	0.0002319	0.007477	1.95
FALSE	High	[K].QLGFDDR.[Q]		0.0665884	0.000581501	1	1	1	2	P07259	P07259 [915-921]		0	850.405	FALSE			30248168			1.9472e+08		n/a	n/a	High	High	0.0002319	0.02042	2.11	24.27
FALSE	High	[K].QIYLELGSPLASPKLR.[Y]		1.45423e-05	0.000581501	1	1	1	1	Pah1-uniprot	Pah1-uniprot [737-752]		1	1785.03	FALSE							No Quan Values	n/a	High	n/a	High	0.0002319	3.582e-07	4.28
FALSE	High	[K].QIYLELGSPLASPK.[L]		2.34662e-06	0.000581501	1	1	1	47	Pah1-uniprot	Pah1-uniprot [737-750]		0	1515.84	FALSE	1.14415e+09	1.38484e+09	318124	1.30895e+09	1.38484e+09	2.04789e+06		High	High	High	High	0.0002319	3.37e-08	3.32	45.35
FALSE	High	[K].QIVEGVSYCHSFNICHR.[D]	2xCarbamidomethyl [C9; C15]	7.77759e-06	0.000581501	1	2	1	2	Hsl1-TAP	Hsl1-TAP [222-238]		0	2105.96	FALSE			5800460			3.734e+07		n/a	n/a	High	High	0.0002319	1.589e-07	5.72	30.99
FALSE	High	[R].QLSSLFLDGLEK.[A]		0.000171803	0.000581501	1	1	1	1	P19097	P19097 [654-665]		0	1349.73	FALSE			1.01991e+06			6.56558e+06		n/a	n/a	High	High	0.0002319	8.786e-06	2.75	48.74
FALSE	High	[K].QISNLQQSISDAEQR.[G]		1.43763e-06	0.000581501	1	1	1	6	P04264	P04264 [418-432]		0	1716.85	TRUE	839521	655552	720362	960445	655552	4.63727e+06		High	High	High	High	0.0002319	1.782e-08	2.86	30.58
FALSE	High	[R].QLSDGGLLIAIGGK.[S]		2.60292e-05	0.000581501	1	1	1	1	Q00955	Q00955 [657-670]		0	1341.77	FALSE			912484			5.87404e+06		n/a	n/a	High	High	0.0002319	7.594e-07	2.85	46
FALSE	High	[R].QINENDAEAMNK.[I]	1xOxidation [M10]	0.0155595	0.000581501	1	2	1	2	P16521	P16521 [775-786]		0	1392.61	FALSE							No Quan Values	High	High	n/a	High	0.0002319	0.00303	1.23
FALSE	High	[R].QLIVAVNK.[M]		0.0509322	0.000581501	1	1	1	1	P02994	P02994 [147-154]		0	884.556	FALSE							No Quan Values	n/a	n/a	High	High	0.0002319	0.01437	2.62
FALSE	High	[K].QLLTPLR.[D]		0.0727657	0.000581501	1	1	1	2	NP_414878.1	NP_414878.1 [776-782]		0	840.53	FALSE	1.25873e+06	1.23935e+06		1.44004e+06	1.23935e+06			High	High	n/a	High	0.0002319	0.023	2.02	33.02
FALSE	High	[K].QLLKDEFGNDSDISSFIKEDK.[N]		1.77883e-09	0.000581501	1	1	1	17	Pah1-uniprot	Pah1-uniprot [240-260]		2	2428.19	FALSE	5.08157e+07	1.44956e+08		5.81351e+07	1.44956e+08			High	High	n/a	High	0.0002319	3.041e-12	7.13	41.01
FALSE	High	[K].QLLKDEFGNDSDISSFIK.[E]		1.11168e-06	0.000581501	1	1	1	38	Pah1-uniprot	Pah1-uniprot [240-257]		1	2056.02	FALSE	727411340	1.54673e+09	138912	8.32187e+08	1.54673e+09	894232		High	High	Peak Found	High	0.0002319	1.274e-08	5.1	44.22
FALSE	High	[K].QIYLELGSPLASPK.[L]	1xPhospho [S12(100)]	4.79654e-05	0.000581501	1	1	1	6	Pah1-uniprot	Pah1-uniprot [737-750]	Pah1-uniprot 1xPhospho [S748(100)]	0	1595.81	FALSE	5.79475e+06	5.57475e+06		6.62941e+06	5.57475e+06			High	High	n/a	High	0.0002319	1.682e-06	5.06	46.34
FALSE	High	[K].QSLEASLAETEGR.[Y]		1.89895e-05	0.000581501	1	2	1	3	P13645	P13645 [387-399]		0	1390.68	TRUE							No Quan Values	High	High	High	High	0.0002319	5.055e-07	3.75
FALSE	High	[R].NVVVQTDGQLR.[T]		0.00964895	0.000581501	1	1	1	1	Q12680	Q12680 [1147-1157]		0	1228.66	FALSE							No Quan Values	n/a	n/a	High	High	0.0002319	0.001629	2.64
FALSE	High	[R].NVSGSTNNNEVLAASSDVENASDLVSSHSSSGSTPNK.[S]	1xPhospho [S/T]	2.59032e-05	0.000581501	1	1	1	3	Pah1-uniprot	Pah1-uniprot [690-726]		0	3742.63	FALSE							No Quan Values	High	n/a	n/a	High	0.0002319	7.57e-07	5.05
FALSE	High	[K].NQAAMNPSNTVFDAK.[R]	1xOxidation [M5]	4.46566e-07	0.000581501	1	1	1	1	P10591	P10591 [55-69]		0	1623.74	FALSE			710513			4.57387e+06		n/a	n/a	High	High	0.0002319	3.901e-09	3.5	25.27
FALSE	High	[K].NQAAMNPANTVFDAK.[R]	1xOxidation [M5]	2.16086e-06	0.000581501	1	1	1	1	P10592	P10592 [55-69]		0	1607.75	FALSE			489248			3.1495e+06		n/a	n/a	High	High	0.0002319	3.028e-08	3.56	29.03
FALSE	High	[K].NPNWLEEYHPK.[L]		0.00537334	0.000581501	1	1	1	1	P07149	P07149 [558-568]		0	1426.67	FALSE							No Quan Values	n/a	n/a	High	High	0.0002319	0.0007638	1.92
FALSE	High	[K].NPEYNPDK.[L]		0.0350025	0.000581501	1	1	1	1	Q00955	Q00955 [891-898]		0	976.437	FALSE							No Quan Values	n/a	n/a	High	High	0.0002319	0.008784	1.72
FALSE	High	[K].NNVSFNAK.[D]		0.054155	0.000581501	1	1	1	1	P07149	P07149 [446-453]		0	893.448	FALSE			2.1137e+06			1.36068e+07		n/a	n/a	High	High	0.0002319	0.01557	2.41	19.39
FALSE	High	[K].NNPELGSYSR.[D]		0.00453555	0.000581501	1	1	1	1	P19812	P19812 [826-835]		0	1136.53	FALSE			2968759			1.91111e+07		n/a	n/a	High	High	0.0002319	0.0006096	2.16	20.38
FALSE	High	[K].NNLAELGDQNQIK.[T]		0.000380667	0.000581501	1	1	1	1	P25655	P25655 [1385-1397]		0	1456.74	FALSE							No Quan Values	n/a	n/a	High	High	0.0002319	2.456e-05	1.74
FALSE	High	[R].NMSVIAHVDHGK.[S]	1xOxidation [M2]	0.000364405	0.000581501	1	1	1	2	P32324	P32324 [21-32]		0	1323.65	FALSE							No Quan Values	High	n/a	High	High	0.0002319	2.318e-05	2.45
FALSE	High	[K].NMQDMVEDYR.[N]	2xOxidation [M2; M5]	0.00718409	0.000581501	1	1	1	4	P04264	P04264 [258-267]		0	1332.52	TRUE	1.05058e+06	581059	909050	1.20191e+06	581059	5.85193e+06		High	High	High	High	0.0002319	0.001114	1.82	18.74
FALSE	High	[K].NMQDMVEDYR.[N]	1xOxidation [M]	0.00307814	0.000581501	1	1	2	9	P04264	P04264 [258-267]		0	1316.52	TRUE	1.09986e+06	330062	681563	1.25829e+06	330062	4.3875e+06		High	High	High	High	0.0002319	0.00037	2.27	22.42
FALSE	High	[K].NQFNMSYKPSENMSGLSSFPIFEK.[E]	2xOxidation [M5; M13]	1.4587e-06	0.000581501	1	2	1	1	Hsl1-TAP	Hsl1-TAP [789-812]		0	2814.27	FALSE			3.34409e+06			2.15273e+07		n/a	n/a	High	High	0.0002319	1.81e-08	4.47	44.88
FALSE	High	[R].NMQDLVEDLK.[N]	1xOxidation [M2]	0.00941857	0.000581501	1	2	1	2	P48668	P48668 [241-250]		0	1220.58	TRUE	191429	140709		219002	140709			High	High	n/a	High	0.0002319	0.001575	1.87	30.72
FALSE	High	[R].NMPVPILETK.[D]	1xOxidation [M2]	0.0154103	0.000581501	1	1	1	1	Q00955	Q00955 [1815-1824]		0	1157.62	FALSE			2.24136e+06			1.44286e+07		n/a	n/a	High	High	0.0002319	0.002989	2.09	32.09
FALSE	High	[K].NMMHDTDIQLK.[Q]	2xOxidation [M2; M3]	0.000237787	0.000581501	1	1	1	34	Pah1-uniprot	Pah1-uniprot [229-239]		0	1377.61	FALSE	1.85433e+09	2.1676e+09	1.34766e+06	2.12142e+09	2.1676e+09	8.67546e+06		High	High	High	High	0.0002319	1.336e-05	3.58	20.24
FALSE	High	[K].NMMHDTDIQLK.[Q]	1xOxidation [M]	0.000149257	0.000581501	1	1	2	21	Pah1-uniprot	Pah1-uniprot [229-239]		0	1361.62	FALSE	1.67751e+08	4.31386e+08		1.91913e+08	4.31386e+08			High	High	n/a	High	0.0002319	7.325e-06	3.62	22.51
FALSE	High	[K].NMMHDTDIQLK.[Q]		0.000176022	0.000581501	1	1	1	8	Pah1-uniprot	Pah1-uniprot [229-239]		0	1345.62	FALSE	58387170	128815236		6.67972e+07	128815236			High	High	n/a	High	0.0002319	9.069e-06	3.62	27.46
FALSE	High	[R].NMFDHFMVLLDSR.[S]	2xOxidation [M2; M7]	0.00118433	0.000581501	1	1	1	1	P38631	P38631 [184-196]		0	1656.75	FALSE							No Quan Values	n/a	n/a	High	High	0.0002319	0.0001071	2.48
FALSE	High	[K].NMETGQLAAIK.[I]	1xOxidation [M2]	0.000308997	0.000581501	1	2	1	4	Hsl1-TAP	Hsl1-TAP [100-110]		0	1191.6	FALSE			30031384			1.93325e+08		n/a	n/a	High	High	0.0002319	1.882e-05	3.25	24.3
FALSE	High	[K].NMETGQLAAIK.[I]		0.00142399	0.000581501	1	2	1	1	Hsl1-TAP	Hsl1-TAP [100-110]		0	1175.61	FALSE			1.29608e+06			8.34343e+06		n/a	n/a	High	High	0.0002319	0.0001365	2.46	28.82
FALSE	High	[K].NMAINPSK.[E]	1xOxidation [M2]	0.0942917	0.000581501	1	1	1	1	P02663	P02663 [25-32]		0	890.44	TRUE							No Quan Values	n/a	n/a	High	High	0.0002319	0.03249	1.21
FALSE	High	[R].NIVEAAAVR.[D]		0.0612017	0.000581501	1	2	1	1	P39938	P39938 [43-51]		0	942.537	FALSE							No Quan Values	n/a	n/a	High	High	0.0002319	0.01829	2.01
FALSE	High	[R].NITLDVSERDAQTSHR.[T]		0.000292941	0.000581501	1	1	1	2	P07259	P07259 [1488-1503]		1	1841.91	FALSE			1.22293e+06			7.8725e+06		n/a	n/a	High	High	0.0002319	1.756e-05	2.89	24.04
FALSE	High	[R].NMQDLVEDFK.[N]	1xOxidation [M2]	0.00449182	0.000581501	1	2	1	3	P13647	P13647 [246-255]		0	1254.57	TRUE							No Quan Values	High	High	High	High	0.0002319	0.0006053	1.36
FALSE	High	[R].NVSTGDVNVEMNAAPGVDLTQLLNNMR.[S]	2xOxidation [M11; M26]	5.81342e-06	0.000581501	1	1	1	1	P13645	P13645 [296-322]		0	2904.38	TRUE	298342	968635	143294	341314	968635	922442		Peak Found	High	Peak Found	High	0.0002319	1.09e-07	4.47	47.37
FALSE	High	[K].NQLESIAYSLK.[N]		0.000839312	0.000581501	2	2	1	1	P10591; P10592	P10591 [537-547]; P10592 [537-547]		0	1265.67	FALSE			1.77101e+06			1.14007e+07	Shared	n/a	n/a	High	High	0.0002319	6.843e-05	2.4	39.22
FALSE	High	[R].NQLPHNSMDDK.[D]	1xOxidation [M8]	0.000989786	0.000581501	1	1	1	5	Pah1-uniprot	Pah1-uniprot [830-840]		0	1314.57	FALSE	1.88734e+07	1.80255e+07		2.15919e+07	1.80255e+07			High	High	n/a	High	0.0002319	8.486e-05	2.1	15.74
FALSE	High	[R].NVSGSTNNNEVLAASSDVENASDLVSSHSSSGSTPNK.[S]		1.94365e-11	0.000581501	1	1	1	32	Pah1-uniprot	Pah1-uniprot [690-726]		0	3662.66	FALSE	2.38341e+09	1.86775e+09		2.72671e+09	1.86775e+09			High	High	High	High	0.0002319	8.725e-15	8.74	37.26
FALSE	High	[K].NVQDAIADAEQR.[G]		5.10878e-05	0.000581501	1	2	1	3	P35908	P35908 [425-436]		0	1329.64	TRUE	1015631	620372	404649	1.16192e+06	620372	2.6049e+06		High	High	High	High	0.0002319	1.82e-06	2.85	25.9
FALSE	High	[R].NVPVDSTILGDVALSR.[E]		3.20669e-05	0.000581501	1	1	1	1	Q12680	Q12680 [166-181]		0	1655.9	FALSE			378420			2.43605e+06		n/a	n/a	High	High	0.0002319	9.988e-07	2.53	46.06
FALSE	High	[K].NVDREVVSEAINIMNR.[S]	1xOxidation [M14]	2.3281e-05	0.000581501	1	1	1	2	P19097	P19097 [427-442]		1	1874.94	FALSE			402755			2.5927e+06		n/a	n/a	High	High	0.0002319	6.597e-07	4.67	32.57
FALSE	High	[K].NTLVDQFK.[G]		0.0224276	0.000581501	1	1	1	2	Q07807	Q07807 [605-612]		0	964.51	FALSE	101801	98302.7	730653	116464	98302.7	4.70352e+06		Peak Found	Peak Found	High	High	0.0002319	0.004889	2.45	29.48
FALSE	High	[K].NTISEAGDKLEQADKDAVTK.[K]		9.26175e-06	0.000581501	1	1	1	2	P10592	P10592 [548-567]		2	2133.07	FALSE			389313			2.50617e+06		n/a	n/a	High	High	0.0002319	1.988e-07	4.16	28.13
FALSE	High	[K].NTLIIYLDK.[V]		0.0474443	0.000581501	1	1	1	1	Q2UVX4	Q2UVX4 [1441-1449]		0	1092.63	TRUE							No Quan Values	n/a	High	n/a	High	0.0002319	0.01309	1.21
FALSE	High	[K].NTGVTPQQFR.[V]		0.0122254	0.000581501	1	1	1	1	P25655	P25655 [1256-1265]		0	1147.59	FALSE							No Quan Values	n/a	n/a	High	High	0.0002319	0.002218	2.42
FALSE	High	[R].NSYTSISSR.[S]		0.0125846	0.000581501	1	2	1	4	Hsl1-TAP	Hsl1-TAP [583-591]		0	1014.49	FALSE			20146806			1.29693e+08		n/a	n/a	High	High	0.0002319	0.00231	2.65	18.89
FALSE	High	[R].NSWIGYVR.[M]		0.0204711	0.000581501	1	2	1	1	P38631	P38631 [1520-1527]		0	994.51	FALSE							No Quan Values	n/a	n/a	High	High	0.0002319	0.004331	2.22
FALSE	High	[R].NQLPHNSMDDK.[D]		0.00190486	0.000581501	1	1	1	4	Pah1-uniprot	Pah1-uniprot [830-840]		0	1298.58	FALSE	1.61757e+06	2.30482e+06		1.85056e+06	2.30482e+06			High	High	n/a	High	0.0002319	0.000199	2.83	17.52
FALSE	High	[K].NSTSSMTAVPKPLK.[F]	1xOxidation [M6]	0.000373352	0.000581501	1	1	1	3	P38764	P38764 [77-90]		0	1476.77	FALSE							No Quan Values	High	High	High	High	0.0002319	2.4e-05	2.72
FALSE	High	[K].NSIDYQLK.[N]		0.0111001	0.000581501	1	2	1	3	Hsl1-TAP	Hsl1-TAP [1439-1446]		0	980.505	FALSE			30362118			1.95454e+08		n/a	n/a	High	High	0.0002319	0.001958	3.23	24.73
FALSE	High	[R].NSGATIVVER.[I]		0.0100293	0.000581501	1	1	1	1	Q12680	Q12680 [1435-1444]		0	1045.56	FALSE	16625125	18808648	24080176	1.90198e+07	18808648	1.55014e+08		Peak Found	Peak Found	High	High	0.0002319	0.001714	1.75	21.65
FALSE	High	[K].NSETTGSLSPTESSTTTPPDSVEERK.[L]		2.45451e-08	0.000581501	1	1	1	5	Pah1-uniprot	Pah1-uniprot [160-185]		1	2737.26	FALSE	21922486	27574870		2.50802e+07	27574870			High	High	n/a	High	0.0002319	9.106e-11	5.42	22.81
FALSE	High	[K].NSETTGSLSPTESSTTTPPDSVEER.[K]	1xPhospho [T/S]	0.00174565	0.000581501	1	1	1	1	Pah1-uniprot	Pah1-uniprot [160-184]		0	2689.14	FALSE							No Quan Values	High	n/a	n/a	High	0.0002319	0.0001772	2.23
FALSE	High	[K].NSETTGSLSPTESSTTTPPDSVEER.[K]		2.92289e-08	0.000581501	1	1	1	37	Pah1-uniprot	Pah1-uniprot [160-184]		0	2609.17	FALSE	9.0638e+08	1.61754e+09	796672	1.03693e+09	1.61754e+09	5.12851e+06		High	High	High	High	0.0002319	1.139e-10	4.5	24.95
FALSE	High	[R].NRANSVKTAK.[V]		0.0289146	0.000581501	1	1	1	2	Pah1-uniprot	Pah1-uniprot [673-682]		2	1088.62	FALSE		1.20927e+06			1.20927e+06			n/a	High	n/a	High	0.0002319	0.006831	2.23	13.99
FALSE	High	[R].NQVYEIVDGR.[F]		0.00126754	0.000581501	1	1	1	1	P38631	P38631 [367-376]		0	1192.6	FALSE			1.82706e+06			1.17615e+07		n/a	n/a	High	High	0.0002319	0.0001168	2.89	29.17
FALSE	High	[R].NQLPHNSMDDKDLDSRVSDEFDDDEFDEDEFED.[-]	1xOxidation [M8]	0.000531994	0.000581501	1	1	1	1	Pah1-uniprot	Pah1-uniprot [830-862]		2	3978.55	FALSE		2.17914e+06			2.17914e+06			n/a	High	n/a	High	0.0002319	3.799e-05	4.12	37.64
FALSE	High	[R].NQLPHNSMDDKDLDSR.[V]	1xOxidation [M8]	9.02371e-07	0.000581501	1	1	1	60	Pah1-uniprot	Pah1-uniprot [830-845]		1	1900.85	FALSE	2.08616e+09	2.11855e+09		2.38665e+09	2.11855e+09			High	High	High	High	0.0002319	9.725e-09	3.83	17.45
FALSE	High	[R].NQLPHNSMDDKDLDSR.[V]		3.52085e-07	0.000581501	1	1	1	19	Pah1-uniprot	Pah1-uniprot [830-845]		1	1884.85	FALSE	1.70404e+08	2.21937e+08		1.94949e+08	2.21937e+08			High	High	n/a	High	0.0002319	2.875e-09	3.29	19.62
FALSE	High	[R].NSTIPTKK.[S]		0.0523959	0.000581501	3	4	1	1	P10591; P22202; P10592	P10591 [414-421]; P22202 [415-422]; P10592 [414-421]		1	888.515	FALSE							No Quan Values	n/a	n/a	High	High	0.0002319	0.01486	1.56
FALSE	High	[R].QSLGHGQHGSGSGQSPSPSR.[G]		0.00298992	0.000581501	1	1	1	1	Q86YZ3	Q86YZ3 [992-1011]; [1462-1481]; [1932-1951]; [2402-2421]		0	1947.9	TRUE	123754		60891.5	141579		391984		Peak Found	n/a	High	High	0.0002319	0.0003569	1.93	15.91
FALSE	High	[K].QSSSLLSR.[L]		0.0301865	0.000581501	1	1	1	1	P19097	P19097 [224-231]		0	877.474	FALSE							No Quan Values	n/a	n/a	High	High	0.0002319	0.00723	2.53
FALSE	High	[R].QSVEADINGLR.[RK]		0.000255735	0.000581501	3	6	1	3	P13646-1; P13645; Q2M2I5	P13646-1 [202-212]; P13645 [246-256]; Q2M2I5 [242-252]		0	1201.62	TRUE			1.1349e+06			7.30584e+06	Shared	High	High	High	High	0.0002319	1.465e-05	3.09	29.83
FALSE	High	[K].SDVFSESIVR.[K]		0.00126754	0.000581501	1	1	1	1	P19812	P19812 [1107-1116]		0	1138.57	FALSE			3921692			2.52456e+07		n/a	n/a	High	High	0.0002319	0.0001172	3.01	34.75
FALSE	High	[K].SDVEYAGLVK.[F]		0.00880224	0.000581501	1	1	1	3	NP_414726.1	NP_414726.1 [544-553]		0	1080.56	FALSE							No Quan Values	High	High	n/a	High	0.0002319	0.001444	1.97
FALSE	High	[K].SDSFINSK.[L]		0.0316642	0.000581501	1	1	1	2	P33202	P33202 [1011-1018]		0	897.431	FALSE			272027			1.75115e+06		n/a	n/a	High	High	0.0002319	0.007688	1.84	21.26
FALSE	High	[K].SDNQNHALIFYR.[G]		0.000276375	0.000581501	1	2	1	2	P38631	P38631 [1083-1094]		0	1477.72	FALSE			1.30059e+06			8.37243e+06		n/a	n/a	High	High	0.0002319	1.622e-05	3.55	32.34
FALSE	High	[K].SDIPPPPDGGALAIVTK.[T]		0.062949	0.000581501	1	1	1	1	P39986	P39986 [355-371]		0	1647.9	FALSE			266352			1.71462e+06		n/a	n/a	High	High	0.0002319	0.01893	1.04	40.8
FALSE	High	[R].SDHDNAIDGLSEVIK.[M]		6.49965e-06	0.000581501	1	1	1	2	Q00955	Q00955 [2204-2218]		0	1612.78	FALSE			1.92258e+06			1.23764e+07		n/a	n/a	High	High	0.0002319	1.26e-07	4.61	38.09
FALSE	High	[R].SDGTVLAPIVK.[YH]		0.0472203	0.000581501	1	34	1	1	O13535	O13535 [587-597]		0	1099.64	FALSE			197336			1.27034e+06		n/a	n/a	High	High	0.0002319	0.01299	1.66	34.84
FALSE	High	[K].SDGSAATSGFEFSKEDTLR.[L]		2.73231e-05	0.000581501	1	1	1	1	P38764	P38764 [184-202]		1	2004.91	FALSE							No Quan Values	n/a	n/a	High	High	0.0002319	8.084e-07	3.46
FALSE	High	[K].SDGSAATSGFEFSK.[E]		0.00164698	0.000581501	1	1	1	1	P38764	P38764 [184-197]		0	1390.61	FALSE							No Quan Values	n/a	n/a	High	High	0.0002319	0.0001645	1.97
FALSE	High	[K].SDDNQLLFR.[D]		0.00373655	0.000581501	1	1	1	1	P39986	P39986 [727-735]		0	1107.54	FALSE							No Quan Values	n/a	n/a	High	High	0.0002319	0.0004751	2.72
FALSE	High	[K].SEGLLGYTDTIDK.[I]		0.0113714	0.000581501	1	1	1	2	Q12680	Q12680 [645-657]		0	1411.7	FALSE							No Quan Values	n/a	n/a	High	High	0.0002319	0.002021	2.19
FALSE	High	[K].SDALGHVLAMIGKDWTHLGVAK.[L]	1xOxidation [M10]	3.8186e-05	0.000581501	1	1	1	1	Pah1-uniprot	Pah1-uniprot [406-427]		1	2335.22	FALSE		507237			507237			n/a	High	n/a	High	0.0002319	1.251e-06	3.65	53.08
FALSE	High	[K].SDALGHVLAMIGK.[D]		0.00020961	0.000581501	1	1	1	4	Pah1-uniprot	Pah1-uniprot [406-418]		0	1311.71	FALSE		8.31026e+06			8.31026e+06			n/a	High	n/a	High	0.0002319	1.135e-05	3.47	47.95
FALSE	High	[K].SCQAQPTTMAR.[H]	1xCarbamidomethyl [C2]; 1xOxidation [M9]	0.0731056	0.000581501	1	1	1	1	P02668	P02668 [87-97]		0	1266.56	TRUE							No Quan Values	n/a	n/a	High	High	0.0002319	0.02321	1.02
FALSE	High	[K].SAVIIDNMCK.[L]	1xCarbamidomethyl [C9]; 1xOxidation [M8]	0.0180647	0.000581501	1	1	1	2	P16521	P16521 [266-275]		0	1166.55	FALSE							No Quan Values	n/a	High	n/a	High	0.0002319	0.003679	1.68
FALSE	High	[K].SAVIIDNMCK.[L]	1xCarbamidomethyl [C9]	0.0813505	0.000581501	1	1	1	1	P16521	P16521 [266-275]		0	1150.56	FALSE							No Quan Values	High	n/a	n/a	High	0.0002319	0.02673	1.58
FALSE	High	[K].SATESSVNEPR.[I]		0.00077664	0.000581501	1	2	1	1	Hsl1-TAP	Hsl1-TAP [476-486]		0	1176.55	FALSE			26656148			1.71597e+08		n/a	n/a	High	High	0.0002319	6.183e-05	2.36	16.77
FALSE	High	[R].SASIASHNDALFAAVK.[G]		1.0355e-05	0.000581501	1	1	1	1	P39986	P39986 [589-604]		0	1601.83	FALSE							No Quan Values	n/a	n/a	High	High	0.0002319	2.306e-07	3.93
FALSE	High	[K].SAMPEGYVQER.[T]	1xOxidation [M3]	0.0121666	0.000581501	1	1	1	2	Q9U6Y5	Q9U6Y5 [86-96]		0	1282.57	TRUE		484671	407622		484671	2.62403e+06		High	Peak Found	High	High	0.0002319	0.002207	2.16	19.41
FALSE	High	[R].SALFSPVSLR.[Q]		0.00163901	0.000581501	1	1	1	1	P19812	P19812 [1486-1495]		0	1076.61	FALSE			3.06016e+06			1.96995e+07		n/a	n/a	High	High	0.0002319	0.0001634	2.75	42.22
FALSE	High	[R].SAIEHTTLK.[S]		0.00152403	0.000581501	1	1	1	3	P04050	P04050 [1136-1144]		0	999.547	FALSE			874108			5.627e+06		n/a	n/a	High	High	0.0002319	0.0001491	2.88	18.41
FALSE	High	[R].SAGTYVQIVAR.[D]		0.00919367	0.000581501	1	1	1	1	NP_417776.1	NP_417776.1 [157-167]		0	1164.64	FALSE							No Quan Values	High	n/a	n/a	High	0.0002319	0.001529	1.58
FALSE	High	[K].SDALGHVLAMIGK.[D]	1xOxidation [M10]	1.24896e-06	0.000581501	1	1	1	53	Pah1-uniprot	Pah1-uniprot [406-418]		0	1327.7	FALSE	1.71701e+09	2.72343e+09	533999	1.96433e+09	2.72343e+09	3.43758e+06		High	High	Peak Found	High	0.0002319	1.481e-08	3.97	40.24
FALSE	High	[R].SAGQADSTRSYLR.[S]		0.00407705	0.000581501	1	1	1	3	Pah1-uniprot	Pah1-uniprot [446-458]		1	1411.69	FALSE							No Quan Values	High	High	n/a	High	0.0002319	0.0005314	1.86
FALSE	High	[R].SEGNPVIGVFQK.[F]		0.000179471	0.000581501	1	1	1	1	P19097	P19097 [1567-1578]		0	1274.67	FALSE			2.20453e+06			1.41915e+07		n/a	n/a	High	High	0.0002319	9.301e-06	3.16	37.96
FALSE	High	[K].SEITELR.[R]		0.0581187	0.000581501	1	2	1	4	P13645	P13645 [363-369]		0	847.452	TRUE	929257	818714	1.05455e+06	1.06311e+06	818714	6.78857e+06		High	High	High	High	0.0002319	0.01704	2	23.31
FALSE	High	[K].SLDAETEAEEDHMLKK.[I]	1xOxidation [M13]	0.00194216	0.000581501	1	1	1	2	P04050	P04050 [1247-1262]		1	1861.85	FALSE							No Quan Values	n/a	n/a	High	High	0.0002319	0.0002037	2.51
FALSE	High	[K].SLDAETEAEEDHMLK.[K]	1xOxidation [M13]	7.13989e-05	0.000581501	1	1	1	1	P04050	P04050 [1247-1261]		0	1733.75	FALSE							No Quan Values	n/a	n/a	High	High	0.0002319	2.803e-06	3.6
FALSE	High	[K].SLAPEVHQQISK.[Q]		0.000243625	0.000581501	1	1	1	2	Q00955	Q00955 [2062-2073]		0	1336.72	FALSE			2.05047e+06			1.31998e+07		n/a	n/a	High	High	0.0002319	1.376e-05	2.49	21.66
FALSE	High	[K].SKELTTEIDNNIEQISSYK.[S]		8.26915e-07	0.000581501	1	1	1	3	P13645	P13645 [344-362]		1	2212.1	TRUE	783554	510098	214853	896416	510098	1.3831e+06		High	High	High	High	0.0002319	8.717e-09	4.63	39.7
FALSE	High	[R].SKEEAEALYHSK.[Y]		3.3014e-05	0.000581501	1	2	1	2	P35908	P35908 [369-380]		1	1391.68	TRUE							No Quan Values	High	n/a	High	High	0.0002319	1.032e-06	4.04
FALSE	High	[K].SKAEAESLYQSK.[Y]		2.1026e-05	0.000581501	1	1	1	8	P04264	P04264 [365-376]		1	1340.67	TRUE	4.30708e+06	2.08207e+06	3.30457e+06	4.92747e+06	2.08207e+06	2.12729e+07		High	High	High	High	0.0002319	5.767e-07	3.27	18.72
FALSE	High	[KR].SKAEAEALYQTK.[ILFYV]		0.00532156	0.000581501	2	7	1	4	Q32MB2; P19013	Q32MB2 [317-328]; P19013 [396-407]		1	1338.69	TRUE							No Quan Values	High	High	High	High	0.0002319	0.0007501	1.81
FALSE	High	[K].SHINVVVIGHVDSGK.[S]		2.60628e-07	0.000581501	1	1	1	1	P02994	P02994 [6-20]		0	1560.85	FALSE			1.52365e+06			9.80839e+06		n/a	n/a	High	High	0.0002319	1.95e-09	5.75	28.36
FALSE	High	[K].SHGGHTVISK.[I]		0.0536466	0.000581501	1	1	1	2	Q00955	Q00955 [52-61]		0	1022.54	FALSE			658070			4.23627e+06		n/a	n/a	High	High	0.0002319	0.01535	1.47	15.55
FALSE	High	[R].SGTIPVHLYYQR.[A]		0.00223536	0.000581501	1	1	1	2	NP_414726.1	NP_414726.1 [1110-1121]		0	1433.75	FALSE							No Quan Values	High	High	n/a	High	0.0002319	0.0002434	2.59
FALSE	High	[K].SEIAELNR.[M]		0.0214788	0.000581501	1	1	1	3	P19013	P19013 [427-434]		0	931.484	TRUE							No Quan Values	High	High	High	High	0.0002319	0.004618	2.3
FALSE	High	[K].SGSLTFNSK.[N]		0.0138595	0.000581501	1	1	1	1	P19097	P19097 [1728-1736]		0	940.473	FALSE							No Quan Values	n/a	n/a	High	High	0.0002319	0.002607	2.81
FALSE	High	[R].SGGGFSSGSAGIINYQR.[R]		1.71196e-06	0.000581501	1	1	1	3	P04264	P04264 [13-29]		0	1657.79	TRUE		385094	906010		385094	5.83237e+06		High	High	High	High	0.0002319	2.23e-08	4.68	31.39
FALSE	High	[R].SGFSSVSVSR.[S]		0.00111197	0.000581501	1	1	1	3	P02538	P02538 [31-40]		0	1012.51	TRUE	294043	358779	495309	336397	358779	3.18851e+06		High	High	High	High	0.0002319	9.873e-05	2.08	23.61
FALSE	High	[K].SGDAALVK.[F]		0.00888776	0.000581501	1	1	1	2	P02994	P02994 [394-401]		0	760.42	FALSE			2096995			1.34992e+07		n/a	n/a	High	High	0.0002319	0.001463	2.87	18.94
FALSE	High	[R].SFSTASAITPSVSR.[T]		0.00212957	0.000581501	1	2	1	3	P13647	P13647 [16-29]		0	1410.72	TRUE							No Quan Values	High	High	High	High	0.0002319	0.0002292	1.77
FALSE	High	[R].SFPFISK.[V]		0.0446102	0.000581501	1	1	1	4	P07259	P07259 [1269-1275]		0	825.451	FALSE			2.76172e+07			1.77783e+08		n/a	n/a	High	High	0.0002319	0.01202	2.05	39.29
FALSE	High	[K].SFLYNGTNIIR.[A]		0.00355982	0.000581501	1	1	1	1	Q12697	Q12697 [639-649]		0	1297.69	FALSE							No Quan Values	n/a	n/a	High	High	0.0002319	0.0004453	2.36
FALSE	High	[R].SETTAVFQLESR.[G]		0.000188392	0.000581501	1	1	1	1	NP_414726.1	NP_414726.1 [603-614]		0	1367.68	FALSE							No Quan Values	High	n/a	n/a	High	0.0002319	9.897e-06	2.64
FALSE	High	[R].SEPDLNILK.[D]		0.0361901	0.000581501	1	1	1	2	Q00955	Q00955 [1065-1073]		0	1028.56	FALSE			780223			5.02262e+06		n/a	n/a	High	High	0.0002319	0.009127	1.71	36.09
FALSE	High	[R].SEMGEPIHK.[I]	1xOxidation [M3]	0.0160159	0.000581501	1	1	1	2	P07149	P07149 [848-856]		0	1043.48	FALSE			943680			6.07487e+06		n/a	n/a	High	High	0.0002319	0.003154	2.41	16.08
FALSE	High	[K].SEITELRR.[NT]		0.0370625	0.000581501	1	2	1	6	P13645	P13645 [363-370]		1	1003.55	TRUE							No Quan Values	High	High	High	High	0.0002319	0.009445	2.24
FALSE	High	[R].SGGGGGGGLGSGGSIR.[S]		6.38296e-08	0.000581501	1	1	1	3	P35527	P35527 [14-29]		0	1232.6	TRUE	986571		1.25525e+06	1.12868e+06		8.0806e+06		High	High	High	High	0.0002319	3.153e-10	4.75	19.46
FALSE	High	[R].SAGQADSTR.[S]		0.0026875	0.000581501	1	1	1	5	Pah1-uniprot	Pah1-uniprot [446-454]		0	892.412	FALSE	5077422	3873032		5.80877e+06	3873032			High	High	n/a	High	0.0002319	0.0003106	2.54	13.76
FALSE	High	[K].SAAYISK.[E]		0.0769446	0.000581501	1	2	1	2	Hsl1-TAP	Hsl1-TAP [1112-1118]		0	739.398	FALSE			10766746			6.93101e+07		n/a	n/a	High	High	0.0002319	0.02478	2.61	17.83
FALSE	High	[K].SAAPEYTLR.[T]		0.00871753	0.000581501	1	2	1	1	P38631	P38631 [930-938]		0	1007.52	FALSE			1.15216e+06			7.41692e+06		n/a	n/a	High	High	0.0002319	0.001426	2.1	23.76
FALSE	High	[R].RDWENPGVTQLNR.[L]		0.000112651	0.000581501	1	1	1	4	NP_414878.1	NP_414878.1 [15-27]		1	1584.79	FALSE							No Quan Values	High	High	n/a	High	0.0002319	5.071e-06	3.26
FALSE	High	[R].RASSAAATSIDKEFK.[K]	1xPhospho [S3(99.6)]	9.38081e-07	0.000581501	1	1	1	6	Pah1-uniprot	Pah1-uniprot [771-785]	Pah1-uniprot 1xPhospho [S773(99.6)]	2	1661.79	FALSE	27861309	14008041		3.18744e+07	14008041			High	High	n/a	High	0.0002319	1.025e-08	5.6	24.4
FALSE	High	[R].RASSAAATSIDKEFK.[K]		1.85583e-07	0.000581501	1	1	1	26	Pah1-uniprot	Pah1-uniprot [771-785]		2	1581.82	FALSE	3.09551e+08	5.4826e+08		3.54138e+08	5.4826e+08			High	High	High	High	0.0002319	1.251e-09	3.93	21.93
FALSE	High	[R].RASSAAATSIDK.[E]	1xPhospho [S3(100)]	6.19186e-06	0.000581501	1	1	1	3	Pah1-uniprot	Pah1-uniprot [771-782]	Pah1-uniprot 1xPhospho [S773(100)]	1	1257.58	FALSE	12538182	3.73232e+06		1.43442e+07	3.73232e+06			High	High	n/a	High	0.0002319	1.183e-07	4.68	17.38
FALSE	High	[R].RASSAAATSIDK.[E]		9.12793e-06	0.000581501	1	1	1	7	Pah1-uniprot	Pah1-uniprot [771-782]		1	1177.62	FALSE	149368454	163342398		1.70883e+08	163342398			High	High	n/a	High	0.0002319	1.955e-07	3.19	16.72
FALSE	High	[K].RASGHLER.[V]		0.0448222	0.000581501	1	2	1	1	Hsl1-TAP	Hsl1-TAP [37-44]		1	925.496	FALSE			614918			3.95848e+06		n/a	n/a	High	High	0.0002319	0.01212	2.65	14.61
FALSE	High	[R].RAIHASPSTK.[S]	1xPhospho [S8(99.5)]	0.0641404	0.000581501	1	2	1	1	Hsl1-TAP	Hsl1-TAP [636-645]	Hsl1-TAP 1xPhospho [S643(99.5)]	1	1147.56	FALSE							No Quan Values	n/a	n/a	High	High	0.0002319	0.0195	1.46
FALSE	High	[R].RAIHASPSTK.[S]		0.000250821	0.000581501	1	2	1	7	Hsl1-TAP	Hsl1-TAP [636-645]		1	1067.6	FALSE			1.10574e+07			7.11814e+07		n/a	n/a	High	High	0.0002319	1.432e-05	3.95	15.19
FALSE	High	[K].RAALSDITNSFNK.[M]		5.89865e-06	0.000581501	1	2	1	2	Hsl1-TAP	Hsl1-TAP [828-840]		1	1436.75	FALSE			10869170			6.99694e+07		n/a	n/a	High	High	0.0002319	1.111e-07	3.84	31.72
FALSE	High	[K].QVTDYYQSIYAK.[Y]		2.13343e-05	0.000581501	1	1	1	1	P19097	P19097 [713-724]		0	1478.72	FALSE			1.23367e+06			7.94163e+06		n/a	n/a	High	High	0.0002319	5.889e-07	2.87	30.89
FALSE	High	[K].RDYIISR.[L]		0.0467752	0.000581501	1	1	1	1	P07149	P07149 [888-894]		1	922.51	FALSE			1.35786e+06			8.74113e+06		n/a	n/a	High	High	0.0002319	0.01283	2.58	20.88
FALSE	High	[K].QVLDVDPVYKDVAKPTGPK.[T]		2.05222e-05	0.000581501	1	1	1	3	P19097	P19097 [482-500]		1	2069.13	FALSE							No Quan Values	n/a	n/a	High	High	0.0002319	5.584e-07	4.31
FALSE	High	[R].QVLDNLTMEK.[S]	1xOxidation [M8]	0.0081864	0.000581501	1	1	1	3	P35527	P35527 [262-271]		0	1206.6	TRUE	2.64158e+06	673522		3.02207e+06	673522			High	High	High	High	0.0002319	0.001317	2.17	26.88
FALSE	High	[K].QVIAEAK.[T]		0.0514156	0.000581501	1	1	1	4	P07259	P07259 [1628-1634]		0	758.441	FALSE			2.2402e+07			1.44211e+08		n/a	n/a	High	High	0.0002319	0.0145	2.12	17.79
FALSE	High	[K].QVEISLVNGAK.[N]		0.000407417	0.000581501	1	1	1	1	P07149	P07149 [365-375]		0	1157.65	FALSE			1.02938e+06			6.62655e+06		n/a	n/a	High	High	0.0002319	2.686e-05	2.93	32.41
FALSE	High	[R].QVATWIEENYK.[T]		0.00223536	0.000581501	1	1	1	1	Q00955	Q00955 [2170-2180]		0	1380.68	FALSE							No Quan Values	n/a	n/a	High	High	0.0002319	0.000244	2.73
FALSE	High	[R].QTVTEALTTFSR.[Q]		4.8433e-05	0.000581501	1	1	1	1	P19812	P19812 [1496-1507]		0	1353.7	FALSE			5.21341e+06			3.35609e+07		n/a	n/a	High	High	0.0002319	1.701e-06	3.08	38.22
FALSE	High	[R].QTVAVGVIK.[S]		0.0401854	0.000581501	1	1	1	1	P02994	P02994 [429-437]		0	914.567	FALSE							No Quan Values	n/a	n/a	High	High	0.0002319	0.0105	2.67
FALSE	High	[R].QTSEGLGQHPVGR.[T]		0.000489884	0.000581501	1	1	1	1	P33202	P33202 [134-146]		0	1365.69	FALSE							No Quan Values	n/a	n/a	High	High	0.0002319	3.408e-05	3.03
FALSE	High	[K].QTALVELVK.[H]		0.00415683	0.000581501	1	1	1	5	P02768-1	P02768-1 [550-558]		0	1000.6	TRUE	5847157	5488248	3.48523e+06	6.68938e+06	5488248	2.24359e+07		High	High	High	High	0.0002319	0.000547	3.07	36.69
FALSE	High	[K].QTALVELLK.[H]		0.0101267	0.000581501	1	1	1	3	P02769	P02769 [549-557]		0	1014.62	TRUE	788165	1.04224e+06	553536	901691	1.04224e+06	3.56334e+06		High	High	High	High	0.0002319	0.001739	3.04	43.35
FALSE	High	[R].QSVEADINGLRR.[V]		0.000102732	0.000581501	2	5	1	2	P13646-1; P13645	P13646-1 [202-213]; P13645 [246-257]		1	1357.72	TRUE							No Quan Values	High	n/a	High	High	0.0002319	4.501e-06	3.25
FALSE	High	[K].QVLDVDPVYK.[D]		0.00229021	0.000581501	1	1	1	1	P19097	P19097 [482-491]		0	1175.63	FALSE		1.23783e+06	1.22393e+06		1.23783e+06	7.87894e+06		n/a	Peak Found	High	High	0.0002319	0.0002518	2.53	33.47
FALSE	High	[R].REQSVNETGR.[N]		3.12984e-05	0.000581501	1	1	1	16	Pah1-uniprot	Pah1-uniprot [820-829]		1	1175.58	FALSE	238551121	2.15396e+08	34861	2.72912e+08	2.15396e+08	224415		High	High	Peak Found	High	0.0002319	9.661e-07	2.84	14.94
FALSE	High	[R].RGAVFPAR.[Q]		0.0701008	0.000581501	1	1	1	1	Q00955	Q00955 [872-879]		1	873.505	FALSE							No Quan Values	n/a	n/a	High	High	0.0002319	0.02191	2.15
FALSE	High	[R].RGDLTTLNLK.[R]		0.0551857	0.000581501	1	1	1	2	P19812	P19812 [1773-1782]		1	1130.65	FALSE							No Quan Values	n/a	n/a	High	High	0.0002319	0.01597	2.64
FALSE	High	[K].RVELEAALQQAK.[E]		0.00163901	0.000581501	1	1	1	5	P19013	P19013 [475-486]		1	1355.76	TRUE	876476	1.31228e+06	496770	1.00272e+06	1.31228e+06	3.19791e+06		High	High	High	High	0.0002319	0.0001637	3.6	29.3
FALSE	High	[K].RVDFSAR.[T]		0.038685	0.000581501	1	1	1	1	P04050	P04050 [344-350]		1	850.453	FALSE							No Quan Values	n/a	n/a	High	High	0.0002319	0.01001	2.71
FALSE	High	[R].RTLQNSASKR.[S]		0.00799081	0.000581501	1	2	1	1	Hsl1-TAP	Hsl1-TAP [664-673]		2	1160.65	FALSE			146068			940299		n/a	n/a	High	High	0.0002319	0.001274	2.11	14.53
FALSE	High	[R].RTLQNSASK.[R]		0.0340149	0.000581501	1	2	1	1	Hsl1-TAP	Hsl1-TAP [664-672]		1	1004.55	FALSE			1.243e+06			8.00174e+06		n/a	n/a	High	High	0.0002319	0.008453	1.96	14.87
FALSE	High	[R].RSGGGGGRFSSCGGGGGSFGAGGGFGSR.[S]	1xCarbamidomethyl [C12]	0.000223254	0.000581501	1	1	1	1	P04264	P04264 [38-65]		2	2450.08	TRUE							No Quan Values	n/a	n/a	High	High	0.0002319	1.236e-05	2.35
FALSE	High	[K].RRPSEESVNPK.[Q]	1xPhospho [S4(100)]	0.00993282	0.000581501	1	2	1	3	Hsl1-TAP	Hsl1-TAP [1281-1291]	Hsl1-TAP 1xPhospho [S1284(100)]	1	1378.65	FALSE			1.07675e+07			6.93147e+07		n/a	n/a	High	High	0.0002319	0.001689	4.14	16.03
FALSE	High	[R].RPSEESVNPK.[Q]		0.000144273	0.000581501	1	2	1	2	Hsl1-TAP	Hsl1-TAP [1282-1291]		0	1142.58	FALSE			2.11574e+06			1.36199e+07		n/a	n/a	High	High	0.0002319	7.013e-06	3.26	16.15
FALSE	High	[R].RPCFSALTPDETYVPK.[A]	1xCarbamidomethyl [C3]	0.000652206	0.000581501	1	1	1	3	P02769	P02769 [508-523]		0	1880.92	TRUE	489757	624573	302355	560301	624573	1.94639e+06		High	High	High	High	0.0002319	4.955e-05	2.97	35.35
FALSE	High	[R].RPCFSALEVDETYVPK.[E]	1xCarbamidomethyl [C3]	0.00200921	0.000581501	1	1	1	1	P02768-1	P02768-1 [509-524]		0	1910.93	TRUE							No Quan Values	High	n/a	n/a	High	0.0002319	0.0002132	2.61
FALSE	High	[R].RPASYVSK.[G]		0.0114817	0.000581501	1	1	1	2	P07259	P07259 [1449-1456]		0	907.5	FALSE			14452453			9.30365e+07		n/a	n/a	High	High	0.0002319	0.002048	2.91	16.18
FALSE	High	[R].RNISQPVNSK.[V]		0.0101267	0.000581501	1	2	1	1	Hsl1-TAP	Hsl1-TAP [896-905]		1	1142.63	FALSE			551248			3.54862e+06		n/a	n/a	High	High	0.0002319	0.001734	3.08	16.54
FALSE	High	[K].RITTQEILK.[H]		0.062949	0.000581501	1	2	1	1	Hsl1-TAP	Hsl1-TAP [357-365]		1	1101.66	FALSE							No Quan Values	n/a	n/a	High	High	0.0002319	0.01893	2.52
FALSE	High	[R].RLTESEPLVLSSAEQSR.[S]		0.0888171	0.000581501	1	1	1	1	Q12697	Q12697 [93-109]		1	1901.99	FALSE							No Quan Values	n/a	n/a	High	High	0.0002319	0.02999	1.52
FALSE	High	[K].RLSQPDSTVSVATK.[S]	1xPhospho [S3(100)]	0.000234352	0.000581501	1	2	1	2	Hsl1-TAP	Hsl1-TAP [55-68]	Hsl1-TAP 1xPhospho [S57(100)]	1	1568.77	FALSE			1.95262e+06			1.25698e+07		n/a	n/a	High	High	0.0002319	1.312e-05	4.27	22.43
FALSE	High	[K].RLSQPDSTVSVATK.[S]		2.3281e-05	0.000581501	1	2	1	3	Hsl1-TAP	Hsl1-TAP [55-68]		1	1488.8	FALSE			4.20279e+06			2.70551e+07		n/a	n/a	High	High	0.0002319	6.586e-07	4.7	20.73
FALSE	High	[K].RLSHQVGEASR.[L]		0.0403769	0.000581501	1	1	1	1	Q00955	Q00955 [2138-2148]		1	1239.66	FALSE							No Quan Values	n/a	n/a	High	High	0.0002319	0.01054	2.29
FALSE	High	[R].RIPGLINPWK.[R]		0.00241565	0.000581501	1	1	1	2	Hsl1-TAP	Hsl1-TAP [1521-1530]		1	1193.72	FALSE			9065770			5.83602e+07		n/a	n/a	High	High	0.0002319	0.0002696	2.88	40.69
FALSE	High	[R].RLNEEYLIK.[R]		0.0741341	0.000581501	1	1	1	1	Q00955	Q00955 [2129-2137]		1	1177.66	FALSE			765617			4.9286e+06		n/a	n/a	High	High	0.0002319	0.02358	1.94	27.95
FALSE	High	[R].RLAVDYSVPLVTNVK.[C]		2.25729e-06	0.000581501	1	1	1	3	P07259	P07259 [1462-1476]		1	1673.96	FALSE			9.82609e+06			6.32546e+07		n/a	n/a	High	High	0.0002319	3.194e-08	4.2	41.02
FALSE	High	[R].RHPEYAVSVLLR.[L]		7.53125e-05	0.000581501	1	1	1	3	P02769	P02769 [360-371]		1	1439.81	TRUE			558317			3.59412e+06		High	High	High	High	0.0002319	3.015e-06	3.82	34.87
FALSE	High	[R].RHPDYSVVLLLR.[L]		1.39887e-05	0.000581501	1	1	1	3	P02768-1	P02768-1 [361-372]		1	1467.84	TRUE	3.08082e+06	2.93673e+06	1574388	3.52457e+06	2.93673e+06	1.0135e+07		High	High	High	High	0.0002319	3.396e-07	4.74	41.28
FALSE	High	[R].RGTIATLDDSSYSIDGGK.[T]		1.14101e-05	0.000581501	1	1	1	1	Q12680	Q12680 [2068-2085]		1	1855.9	FALSE							No Quan Values	n/a	n/a	High	High	0.0002319	2.611e-07	3.67
FALSE	High	[R].RGDLTTLNLKR.[Y]		0.00129865	0.000581501	1	1	1	2	P19812	P19812 [1773-1783]		2	1286.75	FALSE							No Quan Values	n/a	n/a	High	High	0.0002319	0.0001208	3.41
FALSE	High	[R].NITLDVSER.[D]		0.00627371	0.000581501	1	1	1	8	P07259	P07259 [1488-1496]		0	1046.55	FALSE			2.91249e+07			1.87489e+08		n/a	n/a	High	High	0.0002319	0.0009308	2.11	29.09
FALSE	High	[R].SLDLDSIIAEVK.[A]		0.000163668	0.000581501	1	5	1	2	P04264	P04264 [344-355]		0	1302.72	TRUE	7040318	2820055	263712	8.0544e+06	2820055	1.69763e+06		High	High	Peak Found	High	0.0002319	8.22e-06	3.17	52.55
FALSE	High	[K].NLTEEVWAVK.[D]		0.00687795	0.000581501	1	1	1	3	P16521	P16521 [958-967]		0	1188.63	FALSE	897383	660572		1.02664e+06	660572			High	High	n/a	High	0.0002319	0.001049	2.34	38.22
FALSE	High	[K].NLSQILADDGDDKHLSVPQNQSR.[S]		3.01458e-07	0.000581501	1	2	1	4	Hsl1-TAP	Hsl1-TAP [995-1017]		1	2550.25	FALSE			1.63007e+07			1.04934e+08		n/a	n/a	High	High	0.0002319	2.344e-09	4.9	33.98
FALSE	High	[K].ITITNDKGR.[L]		0.0100293	0.000581501	3	4	1	1	P10591; P22202; P10592	P10591 [498-506]; P22202 [499-507]; P10592 [498-506]		1	1017.57	FALSE							No Quan Values	n/a	n/a	High	High	0.0002319	0.00171	2.2
FALSE	High	[K].ITITNDK.[G]		0.0908865	0.000581501	3	4	1	3	P10591; P22202; P10592	P10591 [498-504]; P22202 [499-505]; P10592 [498-504]		0	804.446	FALSE	294728	244519	876034	337180	244519	5.6394e+06	Shared	High	High	High	High	0.0002319	0.03091	1.85	19
FALSE	High	[K].LTIDDIVLR.[L]		0.0083463	0.000581501	1	1	1	2	P07259	P07259 [1756-1764]		0	1057.63	FALSE			18814802			1.21119e+08		n/a	n/a	High	High	0.0002319	0.001346	2.69	45.6
FALSE	High	[K].ITGPYNIQFIAK.[D]		0.000103734	0.000581501	1	1	1	2	P07259	P07259 [1242-1253]		0	1364.76	FALSE			51878564			3.33964e+08		n/a	n/a	High	High	0.0002319	4.565e-06	2.38	42.04
FALSE	High	[R].LTESEPLVLSSAEQSR.[S]		9.41419e-05	0.000581501	1	1	1	1	Q12697	Q12697 [94-109]		0	1745.89	FALSE							No Quan Values	n/a	n/a	High	High	0.0002319	4.024e-06	2.64
FALSE	High	[K].LTEIHIPSKLDNNGDLLLDTEGYKPNK.[N]		1.57083e-08	0.000581501	1	1	1	19	Pah1-uniprot	Pah1-uniprot [202-228]		1	3037.58	FALSE	3.09187e+07	5.85748e+07		3.53722e+07	5.85748e+07			High	High	n/a	High	0.0002319	5.107e-11	8.3	41.47
FALSE	High	[K].LTEIHIPSK.[L]		0.00251117	0.000581501	1	1	1	24	Pah1-uniprot	Pah1-uniprot [202-210]		0	1037.6	FALSE	1.51159e+09	1.50703e+09		1.72932e+09	1.50703e+09			High	High	n/a	High	0.0002319	0.0002846	3.17	26.78
FALSE	High	[K].ITDFAPLYCDEEGKHPVTQFDK.[S]	1xCarbamidomethyl [C9]	0.0934294	0.000581501	1	1	1	1	NP_414726.1	NP_414726.1 [522-543]		1	2610.22	FALSE							No Quan Values	n/a	High	n/a	High	0.0002319	0.03208	2
FALSE	High	[R].ITDALSYRTVGIPSSR.[I]		6.9015e-05	0.000581501	1	1	1	1	Pah1-uniprot	Pah1-uniprot [532-547]		1	1735.93	FALSE							No Quan Values	n/a	High	n/a	High	0.0002319	2.697e-06	3.92
FALSE	High	[R].ITDALSYR.[T]		0.0057502	0.000581501	1	1	1	43	Pah1-uniprot	Pah1-uniprot [532-539]		0	938.494	FALSE	1.77888e+09	3.25048e+09	1.47363e+06	2.03511e+09	3.25048e+09	9.48638e+06		High	High	High	High	0.0002319	0.000833	2.73	24.99
FALSE	High	[K].ITMQNLNDR.[L]	1xOxidation [M3]	0.0117623	0.000581501	1	6	1	6	P13646-1	P13646-1 [106-114]		0	1120.54	TRUE							No Quan Values	High	High	High	High	0.0002319	0.002105	1.84
FALSE	High	[K].ITAVAELLNQWPTEK.[Q]		3.45319e-07	0.000581501	1	1	1	4	P07259	P07259 [1613-1627]		0	1712.92	FALSE			1.02706e+06			6.61159e+06		n/a	n/a	High	High	0.0002319	2.798e-09	3.37	52.36
FALSE	High	[K].LSVSKAGAPTR.[I]		0.00708056	0.000581501	1	1	1	3	Pah1-uniprot	Pah1-uniprot [787-797]		1	1086.63	FALSE							No Quan Values	High	High	n/a	High	0.0002319	0.001092	2.46
FALSE	High	[K].LSVATADNR.[H]		0.00297546	0.000581501	1	1	1	2	P16521	P16521 [18-26]		0	946.495	FALSE		700869			700869			High	High	n/a	High	0.0002319	0.0003539	2.23	19.12
FALSE	High	[R].ISSVLAGGSCR.[A]	1xCarbamidomethyl [C10]	0.00279376	0.000581501	2	2	1	3	P02533; P08779	P02533 [31-41]; P08779 [31-41]		0	1106.56	TRUE							No Quan Values	High	High	High	High	0.0002319	0.0003264	2.5
FALSE	High	[K].ISSTIVAQSAK.[IV]		0.000839312	0.000581501	1	2	1	1	Q00955	Q00955 [187-197]		0	1104.63	FALSE			2.48082e+06			1.597e+07		n/a	n/a	High	High	0.0002319	6.871e-05	3.14	21.94
FALSE	High	[K].LSSPATLNSR.[V]		0.00172044	0.000581501	1	1	1	11	P00761 SWISS-PROT:P00761	P00761 SWISS-PROT:P00761 [98-107]		0	1045.56	TRUE	16625125	18808648	24080176	1.90198e+07	18808648	1.55014e+08		High	High	High	High	0.0002319	0.0001734	2.51	21.65
FALSE	High	[K].ISSFGTKEELPSLVLR.[Q]		9.42643e-07	0.000581501	1	1	1	3	P07259	P07259 [896-911]		1	1775.99	FALSE			1.15336e+07			7.42463e+07		n/a	n/a	High	High	0.0002319	1.032e-08	3.23	43.92
FALSE	High	[R].YYITSDDR.[V]		0.0813505	0.000581501	1	1	1	1	Q12680	Q12680 [414-421]		0	1032.46	FALSE							No Quan Values	n/a	n/a	High	High	0.0002319	0.02669	1.32
FALSE	High	[K].LSSAELR.[K]		0.0423415	0.000581501	1	2	1	1	P16521	P16521 [1014-1020]		0	775.431	FALSE	526378	546687		602197	546687			Peak Found	High	n/a	High	0.0002319	0.01127	1.95	19.83
FALSE	High	[K].LSQYVQEMALGGPITK.[E]	1xOxidation [M8]	1.85344e-05	0.000581501	1	1	1	2	P19097	P19097 [522-537]		0	1750.9	FALSE			848749			5.46375e+06		n/a	n/a	High	High	0.0002319	4.904e-07	3.23	32.84
FALSE	High	[R].LSQRFPK.[A]		0.0684828	0.000581501	1	1	1	3	P02768-1	P02768-1 [243-249]		1	875.51	TRUE	302930	270494	281581	346563	270494	1.81266e+06		High	High	High	High	0.0002319	0.02121	1.86	18.89
FALSE	High	[R].LTAACFDR.[W]	1xCarbamidomethyl [C5]	0.0129543	0.000581501	1	1	1	2	NP_414878.1	NP_414878.1 [911-918]		0	953.451	FALSE							No Quan Values	High	High	n/a	High	0.0002319	0.002387	2.18
FALSE	High	[R].LSQPDSTVSVATK.[S]		0.000254498	0.000581501	1	2	1	2	Hsl1-TAP	Hsl1-TAP [56-68]		0	1332.7	FALSE			25560014			1.64541e+08		n/a	n/a	High	High	0.0002319	1.46e-05	3.08	22.2
FALSE	High	[R].LTNDQLK.[C]		0.0492746	0.000581501	1	1	1	37	Pah1-uniprot	Pah1-uniprot [353-359]		0	831.457	FALSE	2.57385e+09	2.60806e+09	774833	2.94459e+09	2.60806e+09	4.98793e+06		High	High	High	High	0.0002319	0.01376	1.48	17.86
FALSE	High	[R].ITSEDPNDGFKPSGGTLHELNFR.[S]		1.37798e-08	0.000581501	1	1	1	2	Q00955	Q00955 [459-481]		0	2531.22	FALSE			2.22661e+06			1.43336e+07		n/a	n/a	High	High	0.0002319	4.303e-11	5.52	34.91
FALSE	High	[R].IVNVNPLVSSVKK.[G]		0.000308997	0.000581501	1	1	1	1	P07259	P07259 [1978-1990]		1	1396.85	FALSE							No Quan Values	n/a	n/a	High	High	0.0002319	1.881e-05	2.78
FALSE	High	[R].IVNVNPLVSSVK.[K]		5.28525e-05	0.000581501	1	1	1	4	P07259	P07259 [1978-1989]		0	1268.76	FALSE			135411392			8.717e+08		n/a	n/a	High	High	0.0002319	1.899e-06	3.42	37.77
FALSE	High	[R].LVNHFIQEFK.[R]		0.000542417	0.000581501	2	2	1	2	P10591; P10592	P10591 [234-243]; P10592 [234-243]		0	1274.69	FALSE			548722			3.53235e+06	Shared	n/a	n/a	High	High	0.0002319	3.901e-05	3	35.01
FALSE	High	[K].LVNEVTEFAK.[T]		0.0031384	0.000581501	1	1	1	6	P02768-1	P02768-1 [66-75]		0	1149.62	TRUE	34363664	9888306	13987425	3.93134e+07	9888306	9.00429e+07		High	High	High	High	0.0002319	0.0003791	3.1	31.92
FALSE	High	[K].LVNELTEFAK.[T]		0.00191411	0.000581501	1	1	1	3	P02769	P02769 [66-75]		0	1163.63	TRUE	7.50782e+06	6.10861e+06	5056074	8.58924e+06	6.10861e+06	3.25481e+07		High	High	High	High	0.0002319	0.0001992	2.75	37.72
FALSE	High	[K].LVIGADGANSQVR.[Q]		0.0665884	0.000581501	1	1	1	3	NP_415195.1	NP_415195.1 [160-172]		0	1299.7	FALSE							No Quan Values	High	High	High	High	0.0002319	0.0204	2.15
FALSE	High	[K].IVLEDGTK.[L]		0.0269111	0.000581501	1	1	1	2	P38631	P38631 [406-413]		0	874.488	FALSE			1.77378e+06			1.14186e+07		n/a	n/a	High	High	0.0002319	0.00619	2.15	21.84
FALSE	High	[K].LVGYVSAGTVEYLYSHDDGK.[F]		2.84917e-06	0.000581501	1	1	1	1	Q00955	Q00955 [355-374]		0	2173.04	FALSE			513683			3.30679e+06		n/a	n/a	High	High	0.0002319	4.309e-08	2.9	41.18
FALSE	High	[K].IVGNMAILVDTK.[D]	1xOxidation [M5]	0.000318123	0.000581501	1	1	1	1	P33892	P33892 [1588-1599]		0	1289.71	FALSE			208146			1.33992e+06		n/a	n/a	High	High	0.0002319	1.952e-05	2.23	31.12
FALSE	High	[K].IVEWMSYVPAK.[R]	1xOxidation [M5]	0.0034746	0.000581501	1	1	1	1	Q00955	Q00955 [1803-1813]		0	1338.68	FALSE			1.12181e+06			7.22157e+06		n/a	n/a	High	High	0.0002319	0.0004317	2.19	37.79
FALSE	High	[R].LTNDQLKCLNLTYGENDLK.[F]	1xCarbamidomethyl [C8]	4.09752e-09	0.000581501	1	1	1	2	Pah1-uniprot	Pah1-uniprot [353-371]		1	2252.12	FALSE	1.1131e+06	880685		1.27343e+06	880685			High	High	n/a	High	0.0002319	8.924e-12	7	37.51
FALSE	High	[R].LVELMFIR.[S]	1xOxidation [M5]	0.038685	0.000581501	1	1	1	1	P07149	P07149 [926-933]		0	1036.59	FALSE			2.08417e+06			1.34167e+07		n/a	n/a	High	High	0.0002319	0.00998	1.89	44.67
FALSE	High	[K].IVDVVGTLSR.[N]		0.00189564	0.000581501	1	1	1	1	P07149	P07149 [1389-1398]		0	1058.62	FALSE			6421729			4.13394e+07		n/a	n/a	High	High	0.0002319	0.0001969	2.81	35.4
FALSE	High	[K].LVDTFLEDVK.[N]		0.0969233	0.000581501	1	1	1	2	P34955	P34955 [148-157]		0	1178.63	TRUE							No Quan Values	High	High	n/a	High	0.0002319	0.03365	1.77
FALSE	High	[R].IVDCIIR.[L]	1xCarbamidomethyl [C4]	0.0614896	0.000581501	1	1	1	1	P07149	P07149 [479-485]		0	888.497	FALSE			1.2174e+06			7.83694e+06		n/a	n/a	High	High	0.0002319	0.01845	2.11	28.96
FALSE	High	[R].LVAGQIPTGWNAK.[T]		7.60468e-05	0.000581501	1	1	1	1	P19097	P19097 [1184-1196]		0	1354.75	FALSE			1.81805e+06			1.17036e+07		n/a	n/a	High	High	0.0002319	3.059e-06	3.32	35.25
FALSE	High	[K].LVAASQAALGL.[-]		0.0146145	0.000581501	1	1	1	2	P02768-1	P02768-1 [599-609]		0	1013.6	TRUE							No Quan Values	High	High	n/a	High	0.0002319	0.002795	2.84
FALSE	High	[R].ITTQEILK.[H]		0.0394282	0.000581501	1	2	1	3	Hsl1-TAP	Hsl1-TAP [358-365]		0	945.562	FALSE			38265048			2.46328e+08		n/a	n/a	High	High	0.0002319	0.01027	2.84	28.48
FALSE	High	[K].ITSTPNASTVITVK.[K]		6.80178e-05	0.000581501	1	2	1	3	Hsl1-TAP	Hsl1-TAP [1474-1487]		0	1431.81	FALSE			19098080			1.22942e+08		n/a	n/a	High	High	0.0002319	2.632e-06	3.23	30.2
FALSE	High	[R].ITSSTVSHFILAK.[S]		0.000102732	0.000581501	1	1	1	2	P33202	P33202 [773-785]		0	1403.79	FALSE							No Quan Values	n/a	n/a	High	High	0.0002319	4.492e-06	3.46
FALSE	High	[K].ITSQQTIPFYK.[I]		0.000468958	0.000581501	1	1	1	1	P19812	P19812 [96-106]		0	1325.71	FALSE			788723			5.07734e+06		n/a	n/a	High	High	0.0002319	3.218e-05	3.03	34.25
FALSE	High	[K].LTSIFER.[M]		0.0888171	0.000581501	1	1	1	1	P32565	P32565 [133-139]		0	865.478	FALSE							No Quan Values	n/a	n/a	High	High	0.0002319	0.03	1.25
FALSE	High	[K].LVEDPQVIAPFLGK.[L]		3.44873e-05	0.000581501	1	1	1	2	P16521	P16521 [276-289]		0	1525.86	FALSE	603386	1.04748e+06	79099.5	690297	1.04748e+06	509196		High	High	Peak Found	High	0.0002319	1.094e-06	3.26	48.71
FALSE	High	[K].LVNVSEGEGK.[K]		0.0059484	0.000581501	1	1	1	1	Q07807	Q07807 [830-839]		0	1031.54	FALSE							No Quan Values	n/a	n/a	High	High	0.0002319	0.0008687	1.96
FALSE	High	[R].LSQKFPK.[A]		0.0665884	0.000581501	1	1	1	2	P02769	P02769 [242-248]		1	847.504	TRUE							No Quan Values	n/a	High	High	High	0.0002319	0.02043	1.72
FALSE	High	[R].LSPENPSNTHMQK.[R]	1xOxidation [M11]	0.000401531	0.000581501	1	2	1	3	Hsl1-TAP	Hsl1-TAP [1219-1231]		0	1498.7	FALSE			2.19593e+07			1.41361e+08		n/a	n/a	High	High	0.0002319	2.631e-05	3.69	16.86
FALSE	High	[K].IRFPETMDETQTR.[A]	1xOxidation [M7]	0.00315364	0.000581501	1	1	1	1	P04050	P04050 [35-47]		1	1639.77	FALSE			1330345			8.56399e+06		n/a	n/a	High	High	0.0002319	0.0003824	3.16	24.88
FALSE	High	[K].LRDENPKDLDK.[V]		0.00137647	0.000581501	1	1	1	1	Q00955	Q00955 [954-964]		2	1342.7	FALSE							No Quan Values	n/a	n/a	High	High	0.0002319	0.0001304	3.61
FALSE	High	[K].LQVLLDEEYK.[Q]		0.00163108	0.000581501	1	1	1	2	P04050	P04050 [925-934]		0	1249.67	FALSE			815737			5.25124e+06		n/a	n/a	High	High	0.0002319	0.0001618	2.18	37.14
FALSE	High	[K].IQPSGGTNINEALLR.[A]		0.00164698	0.000581501	1	1	1	3	Q9TRI1	Q9TRI1 [380-394]		0	1582.85	TRUE	981718	505475	660837	1.12312e+06	505475	4.25408e+06		High	High	High	High	0.0002319	0.0001647	2.19	34.42
FALSE	High	[K].LQNPQYLQVHR.[V]		0.00732448	0.000581501	1	1	1	1	P43583	P43583 [1164-1174]		0	1395.75	FALSE							No Quan Values	n/a	n/a	High	High	0.0002319	0.001136	1.78
FALSE	High	[K].IQNEDQDEELEEDLEER.[L]		5.0017e-06	0.000581501	1	1	1	3	P25293	P25293 [321-337]		0	2132.91	FALSE							No Quan Values	n/a	n/a	High	High	0.0002319	8.959e-08	3.03
FALSE	High	[R].LQHILYFDNR.[Y]		0.000823186	0.000581501	1	1	1	1	P19812	P19812 [503-512]		0	1318.69	FALSE							No Quan Values	n/a	n/a	High	High	0.0002319	6.69e-05	2.67
FALSE	High	[K].IQDKEGIPPDQQR.[L]		0.0419412	0.000581501	1	3	1	2	P05759	P05759 [30-42]		1	1523.78	FALSE							No Quan Values	n/a	n/a	High	High	0.0002319	0.01113	1.45
FALSE	High	[R].LPVKWETTTQFK.[A]		0.0169689	0.000581501	1	1	1	1	P07149	P07149 [486-497]		1	1477.8	FALSE							No Quan Values	n/a	n/a	High	High	0.0002319	0.00339	1.89
FALSE	High	[R].IPSNSLLR.[T]		0.0217905	0.000581501	1	1	1	1	P25655	P25655 [1899-1906]		0	899.531	FALSE	42044.2		261338	48100.2		1.68234e+06		Peak Found	n/a	High	High	0.0002319	0.004722	1.92	28.17
FALSE	High	[K].IRLENEIQTYR.[S]		0.00253563	0.000581501	1	1	1	7	P13645	P13645 [440-450]		1	1434.77	TRUE	3.42241e+06	3.36251e+06	5.45491e+06	3.91536e+06	3.36251e+06	3.51156e+07		High	High	High	High	0.0002319	0.0002873	3.18	28.67
FALSE	High	[R].LPSEFDLSAFLR.[A]		0.000263288	0.000581501	1	1	1	2	NP_414878.1	NP_414878.1 [168-179]		0	1394.73	FALSE		932512			932512			High	High	n/a	High	0.0002319	1.526e-05	3.08	56.9
FALSE	High	[K].LPNGPVILSPDR.[T]		4.00842e-05	0.000581501	1	1	1	35	Pah1-uniprot	Pah1-uniprot [467-478]		0	1277.72	FALSE	2.19395e+09	2.11279e+09	706379	2.50997e+09	2.11279e+09	4.54726e+06		High	High	High	High	0.0002319	1.327e-06	3.71	35.95
FALSE	High	[R].LPLQDVYK.[I]		0.0157861	0.000581501	1	1	1	3	P02994	P02994 [246-253]		0	975.551	FALSE	3.71948e+06	3.2504e+06	7.0662e+06	4.25523e+06	3.2504e+06	4.54881e+07		High	Peak Found	High	High	0.0002319	0.003098	2.58	31.8
FALSE	High	[K].IPKPSTIK.[V]		0.0557081	0.000581501	1	2	1	1	Hsl1-TAP	Hsl1-TAP [1352-1359]		0	883.561	FALSE			10137515			6.52594e+07		n/a	n/a	High	High	0.0002319	0.01611	2.15	19.37
FALSE	High	[R].IPGLINPWK.[R]		0.00558556	0.000581501	1	1	1	2	Hsl1-TAP	Hsl1-TAP [1522-1530]		0	1037.61	FALSE			4.76653e+06			3.06841e+07		n/a	n/a	High	High	0.0002319	0.0008014	2.29	45.32
FALSE	High	[R].IPFSILYSR.[F]		0.00280734	0.000581501	1	2	1	1	P38631	P38631 [1436-1444]		0	1095.62	FALSE			628668			4.047e+06		n/a	n/a	High	High	0.0002319	0.000328	2.12	46.07
FALSE	High	[R].LPEGLREELRK.[A]		0.0265271	0.000581501	1	1	1	2	P07259	P07259 [2098-2108]		2	1339.77	FALSE			14750281			9.49537e+07		n/a	n/a	High	High	0.0002319	0.006078	2.32	24.38
FALSE	High	[R].LPEGLREELR.[K]		0.0101267	0.000581501	1	1	1	2	P07259	P07259 [2098-2107]		1	1211.67	FALSE			1.97357e+07			1.27047e+08		n/a	n/a	High	High	0.0002319	0.001732	2.5	28.35
FALSE	High	[K].LPDDYVAVK.[V]		0.00196108	0.000581501	1	1	1	4	P07259	P07259 [1302-1310]		0	1019.54	FALSE			7.50118e+07			4.82883e+08		n/a	n/a	High	High	0.0002319	0.0002066	2.7	27.92
FALSE	High	[R].LPAKLDEQMEELVAR.[S]	1xOxidation [M9]	0.0707582	0.000581501	1	1	1	1	Q00955	Q00955 [854-868]		1	1757.91	FALSE							No Quan Values	n/a	n/a	High	High	0.0002319	0.02215	0.81
FALSE	High	[K].INVSNDVHSLGNSDTESRREQSVNETGR.[N]		0.0078757	0.000581501	1	1	1	1	Pah1-uniprot	Pah1-uniprot [802-829]		2	3100.46	FALSE							No Quan Values	n/a	High	n/a	High	0.0002319	0.001251	1.96
FALSE	High	[K].LPPNVVEESAR.[A]		0.0220009	0.000581501	1	1	1	2	ENSEMBL:ENSBTAP00000024146	ENSEMBL:ENSBTAP00000024146 [939-949]		0	1210.64	TRUE	227887	273708	329297	260711	273708	2.11982e+06		Peak Found	High	High	High	0.0002319	0.004778	1.29	25.63
FALSE	High	[R].LSPENPSNTHMQKR.[F]	1xOxidation [M11]	0.0154103	0.000581501	1	2	1	1	Hsl1-TAP	Hsl1-TAP [1219-1232]		1	1654.8	FALSE			336448			2.16586e+06		n/a	n/a	High	High	0.0002319	0.002995	1.74	16.46
FALSE	High	[K].LRLSPENPSNTHMQK.[R]	1xOxidation [M13]; 1xPhospho [S4(100)]	0.000205582	0.000581501	1	2	1	1	Hsl1-TAP	Hsl1-TAP [1217-1231]	Hsl1-TAP 1xPhospho [S1220(100)]	1	1847.85	FALSE			769030			4.95057e+06		n/a	n/a	High	High	0.0002319	1.105e-05	5.02	21.19
FALSE	High	[R].LRSEIDNVKK.[Q]		0.0435646	0.000581501	1	3	1	1	P04264	P04264 [408-417]		2	1201.69	TRUE							No Quan Values	n/a	High	n/a	High	0.0002319	0.01166	2.87
FALSE	High	[R].LSPENPSNTHMQK.[R]		0.000100758	0.000581501	1	2	1	1	Hsl1-TAP	Hsl1-TAP [1219-1231]		0	1482.7	FALSE			372426			2.39746e+06		n/a	n/a	High	High	0.0002319	4.395e-06	2.48	18.1
FALSE	High	[R].LSNVLEAK.[K]		0.0178917	0.000581501	1	1	1	4	P07259	P07259 [287-294]		0	873.504	FALSE			63180216			4.06717e+08		n/a	n/a	High	High	0.0002319	0.003634	3.28	25.11
FALSE	High	[K].LSNMPMK.[L]	2xOxidation [M4; M6]	0.0817283	0.000581501	1	1	1	11	Pah1-uniprot	Pah1-uniprot [69-75]		0	852.395	FALSE	1.00015e+09	6.48816e+08	126572	1.14421e+09	6.48816e+08	814795		High	High	High	High	0.0002319	0.0268	1.43	15.33
FALSE	High	[K].LSNMPMK.[L]	1xOxidation [M]	0.0875967	0.000581501	1	1	2	14	Pah1-uniprot	Pah1-uniprot [69-75]		0	836.4	FALSE	2.1264e+08	2.33316e+08		2.43268e+08	2.33316e+08			High	High	n/a	High	0.0002319	0.02949	2.16	17.63
FALSE	High	[K].LSNMPMK.[L]		0.0570352	0.000581501	1	1	1	5	Pah1-uniprot	Pah1-uniprot [69-75]		0	820.406	FALSE	7.22157e+07	117398918		8.26175e+07	117398918			High	High	n/a	High	0.0002319	0.01668	2.07	21.27
FALSE	High	[R].LSNFNIKPIFTDNR.[N]		3.9244e-06	0.000581501	1	1	1	1	Q00955	Q00955 [1305-1318]		0	1678.89	FALSE			1.61096e+06			1.03704e+07		n/a	n/a	High	High	0.0002319	6.562e-08	4.66	41.36
FALSE	High	[R].ISISTSGGSFR.[N]		0.0101267	0.000581501	1	1	1	1	P13647	P13647 [74-84]		0	1111.57	TRUE							No Quan Values	n/a	n/a	High	High	0.0002319	0.001735	2.19
FALSE	High	[R].LSLSASTSRETVHDNEMPLPQLPK.[S]	1xOxidation [M17]; 1xPhospho [S/T]	0.0103243	0.000581501	1	2	1	7	Hsl1-TAP	Hsl1-TAP [603-626]		1	2746.31	FALSE			2.62749e+06			1.69142e+07		n/a	n/a	High	High	0.0002319	0.001783	3.4	36.02
FALSE	High	[R].LSLSASTSR.[E]		0.0168062	0.000581501	1	2	1	2	Hsl1-TAP	Hsl1-TAP [603-611]		0	921.5	FALSE			33473654			2.15484e+08		n/a	n/a	High	High	0.0002319	0.003363	2.67	22.28
FALSE	High	[R].ISIGGGSCAISGGYGSR.[A]	1xCarbamidomethyl [C8]	2.0092e-06	0.000581501	2	3	1	3	P02538; P48668	P02538 [70-86]; P48668 [70-86]		0	1598.76	TRUE		435784			435784		Shared	High	High	High	High	0.0002319	2.756e-08	3.46	29.19
FALSE	High	[K].LRPSEDNLQLDGVDK.[I]		0.000462183	0.000581501	1	1	1	1	P39986	P39986 [321-335]		0	1698.87	FALSE							No Quan Values	n/a	n/a	High	High	0.0002319	3.163e-05	3.24
FALSE	High	[K].LSLETLFNR.[W]		0.00349148	0.000581501	1	1	1	1	P19097	P19097 [844-852]		0	1092.6	FALSE			1.37765e+06			8.86853e+06		n/a	n/a	High	High	0.0002319	0.0004348	2.61	49.23
FALSE	High	[R].LSHQVGEASR.[L]		0.00648991	0.000581501	1	1	1	2	Q00955	Q00955 [2139-2148]		0	1083.55	FALSE			1.52407e+06			9.81111e+06		n/a	n/a	High	High	0.0002319	0.0009756	2.08	16.04
FALSE	High	[R].LSGQTIEVTSEYLFR.[H]		8.73797e-06	0.000581501	1	1	1	2	NP_414878.1	NP_414878.1 [632-646]		0	1742.9	FALSE		442532			442532			High	High	n/a	High	0.0002319	1.841e-07	3.23	47.3
FALSE	High	[K].LSEHFLYLAK.[E]		0.00765042	0.000581501	1	1	1	2	P38764	P38764 [335-344]		0	1220.67	FALSE							No Quan Values	n/a	High	High	High	0.0002319	0.001207	2.23
FALSE	High	[K].ISEESSQLVLPVVEKK.[E]		1.1956e-06	0.000581501	1	2	1	2	Hsl1-TAP	Hsl1-TAP [1324-1339]		1	1785	FALSE			9.84814e+06			6.33966e+07		n/a	n/a	High	High	0.0002319	1.402e-08	5.14	36.74
FALSE	High	[K].ISEESSQLVLPVVEK.[K]		8.07099e-07	0.000581501	1	2	1	4	Hsl1-TAP	Hsl1-TAP [1324-1338]		0	1656.91	FALSE			1.91631e+07			1.23361e+08		n/a	n/a	High	High	0.0002319	8.452e-09	4.88	41.09
FALSE	High	[K].ISDFSLR.[S]		0.0600628	0.000581501	1	1	1	2	P19812	P19812 [791-797]		0	837.446	FALSE		155222	3291946		155222	2.11916e+07		n/a	Peak Found	High	High	0.0002319	0.01783	1.99	30.21
FALSE	High	[R].LSCSPFHVR.[F]	1xCarbamidomethyl [C3]	0.00315364	0.000581501	1	1	1	48	Pah1-uniprot	Pah1-uniprot [39-47]		0	1102.55	FALSE	1.71056e+09	1.9611e+09		1.95695e+09	1.9611e+09			High	High	High	High	0.0002319	0.0003828	2.85	25.72
FALSE	High	[K].LRYLDDMDDEDSNYNRTK.[S]	1xOxidation [M7]	0.000277719	0.000581501	1	1	1	2	Pah1-uniprot	Pah1-uniprot [751-768]		2	2278.99	FALSE							No Quan Values	n/a	High	n/a	High	0.0002319	1.633e-05	3.78
FALSE	High	[K].LRYLDDMDDEDSNYNR.[T]	1xOxidation [M7]	9.96085e-06	0.000581501	1	1	1	1	Pah1-uniprot	Pah1-uniprot [751-766]		1	2049.85	FALSE		341344			341344			n/a	High	n/a	High	0.0002319	2.187e-07	4.45	23.59
FALSE	High	[K].LRVDPVNFK.[L]		0.0463342	0.000581501	1	1	1	3	P01966	P01966 [92-100]		1	1087.63	TRUE							No Quan Values	High	High	High	High	0.0002319	0.01262	2.46
FALSE	High	[R].LSKEDIEK.[M]		0.024334	0.000581501	2	2	1	1	P10591; P10592	P10591 [507-514]; P10592 [507-514]		1	961.52	FALSE			315897			2.03356e+06	Shared	n/a	n/a	High	High	0.0002319	0.005454	1.71	17.38
FALSE	High	[K].LVNVSEGEGKK.[L]		0.00451363	0.000581501	1	1	1	2	Q07807	Q07807 [830-840]		1	1159.63	FALSE							No Quan Values	n/a	n/a	High	High	0.0002319	0.0006091	2.33
FALSE	High	[R].IVQLVSIQDTPLENK.[L]		0.000158973	0.000581501	1	1	1	1	P33202	P33202 [393-407]		0	1696.95	FALSE			631792			4.06711e+06		n/a	n/a	High	High	0.0002319	7.926e-06	2.76	43.44
FALSE	High	[K].LVSEVGVGIVASGVAK.[A]		0.000329111	0.000581501	1	1	1	1	Q12680	Q12680 [1083-1098]		0	1484.87	FALSE							No Quan Values	n/a	n/a	High	High	0.0002319	2.034e-05	2.28
FALSE	High	[K].NFTPEQISSMVLGK.[M]	1xOxidation [M10]	6.63878e-05	0.000581501	2	2	1	1	P10591; P10592	P10591 [111-124]; P10592 [111-124]		0	1566.78	FALSE			465818			2.99867e+06	Shared	n/a	n/a	High	High	0.0002319	2.556e-06	2.14	42.09
FALSE	High	[R].NFNDPEVQGDMK.[H]	1xOxidation [M11]	0.00230133	0.000581501	1	1	1	1	P10592	P10592 [75-86]		0	1409.6	FALSE	250365	277850	794642	286428	277850	5.11545e+06		Peak Found	Peak Found	High	High	0.0002319	0.0002532	1.94	21.04
FALSE	High	[R].NFNDPEVQADMK.[H]	1xOxidation [M11]	0.000204587	0.000581501	1	1	1	1	P10591	P10591 [75-86]		0	1423.62	FALSE							No Quan Values	n/a	n/a	High	High	0.0002319	1.1e-05	2.72
FALSE	High	[K].NFIAVSAANR.[F]		0.000636578	0.000581501	1	1	1	3	Hsl1-TAP	Hsl1-TAP [1536-1545]		0	1062.57	FALSE			29087914			1.87251e+08		n/a	n/a	High	High	0.0002319	4.8e-05	2.86	28.32
FALSE	High	[R].NEQVEIR.[A]		0.0536466	0.000581501	1	1	1	3	Q2UVX4	Q2UVX4 [841-847]		0	887.458	TRUE							No Quan Values	High	High	High	High	0.0002319	0.0154	2.17
FALSE	High	[K].NEIIQNAQR.[D]		0.0235304	0.000581501	1	1	1	1	P04050	P04050 [1004-1012]		0	1085.57	FALSE							No Quan Values	n/a	n/a	High	High	0.0002319	0.005218	2.01
FALSE	High	[R].NECFLQHKDDNPNLPR.[L]	1xCarbamidomethyl [C3]	6.20286e-05	0.000581501	1	1	1	5	P02768-1	P02768-1 [123-138]		1	1996.93	TRUE							No Quan Values	High	High	High	High	0.0002319	2.336e-06	3.15
FALSE	High	[R].NECFLQHK.[D]	1xCarbamidomethyl [C3]	0.0472203	0.000581501	1	1	1	2	P02768-1	P02768-1 [123-130]		0	1075.5	TRUE							No Quan Values	n/a	n/a	High	High	0.0002319	0.013	1.84
FALSE	High	[K].NDRPSPLKPIQHQELR.[V]	1xPhospho [S5(100)]	0.00826596	0.000581501	1	2	1	1	Hsl1-TAP	Hsl1-TAP [862-877]	Hsl1-TAP 1xPhospho [S866(100)]	0	2008.01	FALSE			221520			1.42602e+06		n/a	n/a	High	High	0.0002319	0.001329	2.39	24.07
FALSE	High	[K].NDRPSPLKPIQHQELR.[V]		1.0156e-05	0.000581501	1	2	1	3	Hsl1-TAP	Hsl1-TAP [862-877]		0	1928.05	FALSE			4.56403e+06			2.93806e+07		n/a	n/a	High	High	0.0002319	2.248e-07	6.22	21.95
FALSE	High	[R].NGKPVMEVTSSFFYR.[G]	1xOxidation [M6]	0.000137441	0.000581501	1	1	1	1	P07149	P07149 [1399-1413]		0	1777.86	FALSE							No Quan Values	n/a	n/a	High	High	0.0002319	6.578e-06	3.65
FALSE	High	[K].NDLFVIWSEDNDEK.[L]		0.0157861	0.000581501	1	1	1	1	P04050	P04050 [1222-1235]		0	1723.78	FALSE							No Quan Values	n/a	n/a	High	High	0.0002319	0.00309	2.03
FALSE	High	[K].NDHANTAFWTGK.[W]		0.0724274	0.000581501	1	2	1	1	P38631	P38631 [1701-1712]		0	1361.62	FALSE							No Quan Values	n/a	n/a	High	High	0.0002319	0.02284	1.12
FALSE	High	[K].NDGTVDGQAHVAAFR.[I]		0.0840297	0.000581501	1	1	1	1	Q07878	Q07878 [1443-1457]		0	1557.74	FALSE							No Quan Values	n/a	n/a	High	High	0.0002319	0.02782	0.84
FALSE	High	[R].NDEALQQLGR.[I]		0.00031201	0.000581501	1	1	1	1	P33202	P33202 [1088-1097]		0	1143.58	FALSE							No Quan Values	n/a	n/a	High	High	0.0002319	1.901e-05	3.16
FALSE	High	[K].NAVVTVPAYFNDSQR.[Q]		0.00212957	0.000581501	1	1	1	3	P0CS90	P0CS90 [165-179]		0	1680.83	FALSE	505241			578016				High	High	High	High	0.0002319	0.0002292	2.69	37.83
FALSE	High	[R].NAVPITPTLNR.[E]		0.0211714	0.000581501	1	1	1	3	P02663	P02663 [115-125]		0	1195.68	TRUE	280111		1043764	320458		6.71915e+06		High	High	High	High	0.0002319	0.004527	1.57	30.6
FALSE	High	[R].NAVHSEVIISSSSQNALR.[A]		0.000164464	0.000581501	1	1	1	1	P40468	P40468 [815-832]		0	1911.99	FALSE							No Quan Values	n/a	n/a	High	High	0.0002319	8.279e-06	2.71
FALSE	High	[K].NAPAVELHGNAK.[K]		9.09986e-05	0.000581501	1	1	1	3	P19097	P19097 [1845-1856]		0	1220.64	FALSE			1.17247e+06			7.54769e+06		n/a	n/a	High	High	0.0002319	3.857e-06	3.3	19.16
FALSE	High	[K].NANIFSSVK.[C]		0.00476064	0.000581501	1	1	1	3	P07149	P07149 [1476-1484]		0	979.521	FALSE	49863.8	43315.1	2.35576e+06	57046.2	43315.1	1.5165e+07		Peak Found	Peak Found	High	High	0.0002319	0.0006497	2.67	31.76
FALSE	High	[R].NAFIQSLKDDPSQSANLLAEAK.[K]		1.94115e-09	0.000581501	1	1	1	2	Hsl1-TAP	Hsl1-TAP [1609-1630]; [1667-1688]		1	2360.21	FALSE			5.39746e+06			3.47457e+07		n/a	n/a	High	High	0.0002319	3.404e-12	7.34	41.69
FALSE	High	[R].NAFIQSLK.[D]		0.0312136	0.000581501	1	1	1	1	Hsl1-TAP	Hsl1-TAP [1609-1616]; [1667-1674]		0	920.52	FALSE			2.77374e+06			1.78557e+07		n/a	n/a	High	High	0.0002319	0.007539	2.5	32.48
FALSE	High	[K].NDLESYLNQAVEVSR.[D]		1.04374e-06	0.000581501	1	1	1	2	P07259	P07259 [1152-1166]		0	1736.84	FALSE			6799980			4.37743e+07		n/a	n/a	High	High	0.0002319	1.176e-08	3.73	44.99
FALSE	High	[K].NADKPVVK.[A]		0.0913057	0.000581501	1	1	1	1	P33892	P33892 [955-962]		0	870.504	FALSE							No Quan Values	n/a	n/a	High	High	0.0002319	0.03119	1.54
FALSE	High	[R].NGMSVLHQASYYK.[N]	1xOxidation [M3]	0.0039988	0.000581501	1	1	1	1	P19812	P19812 [813-825]		0	1513.71	FALSE			481070			3.09685e+06		n/a	n/a	High	High	0.0002319	0.0005209	2.27	22.59
FALSE	High	[R].NGSTLEQK.[V]		0.093001	0.000581501	1	1	1	1	P07149	P07149 [1523-1530]		0	876.442	FALSE							No Quan Values	n/a	n/a	High	High	0.0002319	0.03188	1.87
FALSE	High	[K].NLSQILADDGDDK.[H]		7.98269e-05	0.000581501	1	2	1	1	Hsl1-TAP	Hsl1-TAP [995-1007]		0	1403.66	FALSE			1.55214e+06			9.99179e+06		n/a	n/a	High	High	0.0002319	3.249e-06	3.43	34.22
FALSE	High	[R].NLLSVAYK.[N]		0.0280962	0.000581501	1	2	1	4	P34730	P34730 [44-51]		0	907.525	FALSE	2.65385e+06	2330044	1.64813e+06	3.0361e+06	2330044	1.06097e+07		High	High	High	High	0.0002319	0.006565	2.23	34.26
FALSE	High	[K].NILLSIGSYK.[E]		0.0034746	0.000581501	1	1	1	2	P07259	P07259 [1362-1371]		0	1107.64	FALSE			10392960			6.69038e+07		n/a	n/a	High	High	0.0002319	0.0004323	1.91	43.3
FALSE	High	[R].NLIEAAEDKKEPK.[R]		0.00855055	0.000581501	1	1	1	1	P33892	P33892 [1371-1383]		2	1484.8	FALSE							No Quan Values	n/a	n/a	High	High	0.0002319	0.001391	2.35
FALSE	High	[R].NIHVYEAVSK.[T]		0.000893938	0.000581501	1	1	1	2	Q00955	Q00955 [1319-1328]		0	1159.61	FALSE							No Quan Values	n/a	n/a	High	High	0.0002319	7.443e-05	2.91
FALSE	High	[K].NLGDAVPEVR.[D]		0.0152624	0.000581501	1	1	1	1	P33892	P33892 [1417-1426]		0	1069.56	FALSE							No Quan Values	n/a	n/a	High	High	0.0002319	0.002952	1.31
FALSE	High	[K].NLEPLFETYLSVLR.[K]		0.0656601	0.000581501	1	1	1	1	P19013	P19013 [257-270]		0	1693.92	TRUE	97343.8	119800		111365	119800			Peak Found	High	n/a	High	0.0002319	0.02013	1.04	64.07
FALSE	High	[K].NLEENYCR.[N]	1xCarbamidomethyl [C7]	0.0144742	0.000581501	1	1	1	1	P06868	P06868 [325-332]		0	1097.47	TRUE							No Quan Values	n/a	High	n/a	High	0.0002319	0.002759	1.75
FALSE	High	[K].NIDNALLHNENR.[I]		0.0951614	0.000581501	1	1	1	1	P39526	P39526 [683-694]		0	1422.71	FALSE							No Quan Values	n/a	n/a	High	High	0.0002319	0.03296	1.09
FALSE	High	[R].NLDLDSIIAEVR.[A]		0.00316896	0.000581501	2	3	1	1	Q32MB2; P19013	Q32MB2 [296-307]; P19013 [375-386]		0	1357.73	TRUE	179150	91354.7	43182.7	204955	91354.7	277985	Shared	High	Peak Found	Peak Found	High	0.0002319	0.0003829	2.22	53.23
FALSE	High	[K].NGNITYSEEPR.[E]		0.000182987	0.000581501	1	1	1	1	P19097	P19097 [506-516]		0	1279.59	FALSE			442578			2.84906e+06		n/a	n/a	High	High	0.0002319	9.55e-06	3.28	19.62
FALSE	High	[R].NLDLDSIIAEVK.[A]		0.000107839	0.000581501	5	9	1	2	O95678; P02538; P48668; P35908; P13647	O95678 [313-324]; P02538 [327-338]; P48668 [327-338]; P35908 [348-359]; P13647 [332-343]		0	1329.73	TRUE	1.57758e+06	1.24244e+06		1.80481e+06	1.24244e+06		Shared	High	High	n/a	High	0.0002319	4.804e-06	2.84	52.33
FALSE	High	[K].NIAATVAAR.[R]		0.00547843	0.000581501	1	2	1	3	Hsl1-TAP	Hsl1-TAP [655-663]		0	886.51	FALSE			17102342			1.10095e+08		n/a	n/a	High	High	0.0002319	0.0007794	2.43	21.75
FALSE	High	[R].NIAAQTLGDLVR.[R]		0.0880018	0.000581501	1	1	1	1	P33892	P33892 [1888-1899]		0	1270.71	FALSE							No Quan Values	n/a	n/a	High	High	0.0002319	0.02964	1.62
FALSE	High	[K].NKYESYDAALSLHR.[E]		1.15923e-07	0.000581501	1	1	1	1	P19097	P19097 [63-76]		1	1666.82	FALSE							No Quan Values	n/a	n/a	High	High	0.0002319	6.827e-10	4.89
FALSE	High	[KR].NKYEDEINKR.[T]		0.000127177	0.000581501	4	11	1	6	P02538; P48668; P04264; P13647	P02538 [251-260]; P48668 [251-260]; P04264 [268-277]; P13647 [256-265]		2	1308.65	TRUE	7315391	4.52519e+06	3.63943e+06	8.36909e+06	4.52519e+06	2.34285e+07	Shared	High	High	High	High	0.0002319	5.949e-06	4.15	17.32
FALSE	High	[K].NKLEGLEDALQK.[A]		4.5694e-05	0.000581501	2	3	1	6	P02538; P48668	P02538 [425-436]; P48668 [425-436]		1	1357.73	TRUE	424554	297774	290881	485706	297774	1.87252e+06	Shared	High	High	High	High	0.0002319	1.572e-06	3.09	31.8
FALSE	High	[K].NHVTNISFDDAHMLTLNEFNK.[N]	1xOxidation [M13]	2.61558e-05	0.000581501	1	2	1	1	Hsl1-TAP	Hsl1-TAP [1418-1438]		0	2476.16	FALSE			1.72995e+06			1.11364e+07		n/a	n/a	High	High	0.0002319	7.647e-07	5.3	38.89
FALSE	High	[R].NHPSVIIWSLGNESGHGANHDALYR.[W]		1.17053e-07	0.000581501	1	1	1	1	NP_414878.1	NP_414878.1 [450-474]		0	2744.33	FALSE		1.2479e+06			1.2479e+06			n/a	High	n/a	High	0.0002319	6.878e-10	5.31	38.1
FALSE	High	[K].NHEEEMKDLR.[N]	1xOxidation [M6]	0.0255293	0.000581501	1	1	1	3	P13645	P13645 [286-295]		1	1316.59	TRUE	3181649	1.52098e+06	532266	3.63993e+06	1.52098e+06	3.42642e+06		High	High	High	High	0.0002319	0.005781	2.41	15.37
FALSE	High	[K].NHEEEMKDLR.[N]		0.0115373	0.000581501	1	1	1	1	P13645	P13645 [286-295]		1	1300.6	TRUE							No Quan Values	n/a	n/a	High	High	0.0002319	0.002051	2.73
FALSE	High	[R].NGYNILYLTAR.[S]		8.3795e-05	0.000581501	1	1	1	20	Pah1-uniprot	Pah1-uniprot [435-445]		0	1297.69	FALSE	909579008	878226268		1.04059e+09	878226268			High	High	High	High	0.0002319	3.463e-06	2.97	43.58
FALSE	High	[R].NLAEMSHFHCDVR.[V]	1xCarbamidomethyl [C10]; 1xOxidation [M5]	0.00603541	0.000581501	1	1	1	1	Q12697	Q12697 [542-554]		0	1631.71	FALSE			286890			1.84683e+06		n/a	n/a	High	High	0.0002319	0.000885	2	20.44
FALSE	High	[R].MVPLAMGIVSVSDPQMK.[V]	3xOxidation [M1; M6; M16]	0.0166451	0.000581501	1	1	1	1	P38764	P38764 [775-791]		0	1850.91	FALSE							No Quan Values	n/a	n/a	High	High	0.0002319	0.003307	2.18
FALSE	High	[-].MVGQQYSSAPLR.[T]	1xMet-loss [N-Term]	0.000386247	0.000581501	1	1	1	1	P04050	P04050 [1-12]	P04050 1xMet-loss [N-Term]	0	1205.63	FALSE			1030383			6.63301e+06		n/a	n/a	High	High	0.0002319	2.5e-05	3.16	21.6
FALSE	High	[K].MVCETDVPSEDDPTQLVSR.[G]	1xCarbamidomethyl [C3]; 1xOxidation [M1]	1.25118e-05	0.000581501	1	1	1	2	P04050	P04050 [146-164]		0	2193.96	FALSE							No Quan Values	n/a	n/a	High	High	0.0002319	2.938e-07	3.95
FALSE	High	[R].MFLSFPTTK.[T]	1xOxidation [M1]	0.00297546	0.000581501	1	1	1	4	P01966	P01966 [33-41]		0	1087.55	TRUE	1.18178e+06	2022114	923520	1.352e+06	2022114	5.94509e+06		High	High	High	High	0.0002319	0.0003532	2.45	39.85
FALSE	High	[K].MEYEITNYSER.[H]	1xOxidation [M1]	0.000199684	0.000581501	1	1	1	1	Q00955	Q00955 [14-24]		0	1450.62	FALSE			692387			4.45719e+06		n/a	n/a	High	High	0.0002319	1.069e-05	2.82	25.3
FALSE	High	[K].MDLDNGER.[K]	1xOxidation [M1]	0.0678457	0.000581501	1	1	1	3	P19097	P19097 [352-359]		0	965.399	FALSE							No Quan Values	n/a	n/a	High	High	0.0002319	0.02093	2.26
FALSE	High	[-].MATIAPTAPITPPMESTGDR.[L]	1xOxidation [M14]; 1xMet-loss+Acetyl [N-Term]	4.36642e-06	0.000581501	1	1	1	4	P07259	P07259 [1-20]	P07259 1xMet-loss+Acetyl [N-Term]	0	1983.97	FALSE			25355284			1.63223e+08		n/a	n/a	High	High	0.0002319	7.511e-08	3.74	36.83
FALSE	High	[-].MASTSTTIR.[S]	1xMet-loss+Acetyl [N-Term]	0.0189552	0.000581501	2	3	1	2	P02538; P48668	P02538 [1-9]; P48668 [1-9]	P02538 1xMet-loss+Acetyl [N-Term]; P48668 1xMet-loss+Acetyl [N-Term]	0	878.458	TRUE							No Quan Values	High	High	n/a	High	0.0002319	0.003923	1.72
FALSE	High	[K].LYVPPADNK.[H]		0.00432109	0.000581501	1	1	1	6	P07259	P07259 [206-214]		0	1016.54	FALSE			12985569			8.35935e+07		n/a	n/a	High	High	0.0002319	0.0005746	1.96	22.22
FALSE	High	[R].IYSALIDGHCEILDNGR.[R]	1xCarbamidomethyl [C10]	9.62827e-06	0.000581501	1	1	1	1	P38631	P38631 [1047-1063]		0	1945.94	FALSE			234661			1.51061e+06		n/a	n/a	High	High	0.0002319	2.088e-07	4.26	37.22
FALSE	High	[K].LYNMGYK.[L]	1xOxidation [M4]	0.0776629	0.000581501	1	1	1	4	P07259	P07259 [1383-1389]		0	904.423	FALSE			17741814			1.14211e+08		n/a	n/a	High	High	0.0002319	0.02515	1.37	18.41
FALSE	High	[R].IYLAANSGAR.[I]		0.0301865	0.000581501	1	1	1	1	Q00955	Q00955 [1619-1628]		0	1035.56	FALSE			2.50835e+06			1.61473e+07		n/a	n/a	High	High	0.0002319	0.007211	2.22	23.06
FALSE	High	[R].IYGTGLSSR.[R]		0.00494871	0.000581501	1	1	1	1	Q12697	Q12697 [155-163]		0	953.505	FALSE							No Quan Values	n/a	n/a	High	High	0.0002319	0.0006849	2.21
FALSE	High	[R].MFQGGHGGPGGGFGQR.[Q]	1xOxidation [M1]	0.0653534	0.000581501	1	1	1	1	P25303	P25303 [119-134]		0	1562.69	FALSE							No Quan Values	n/a	n/a	High	High	0.0002319	0.01993	0.85
FALSE	High	[K].LYCDINYDVFK.[W]	1xCarbamidomethyl [C3]	0.0197936	0.000581501	1	1	1	1	P27809	P27809 [252-262]		0	1449.67	FALSE							No Quan Values	n/a	n/a	High	High	0.0002319	0.004146	1.53
FALSE	High	[R].LWINNEIPGYISR.[V]		9.09986e-05	0.000581501	1	1	1	1	P19812	P19812 [1790-1802]		0	1574.83	FALSE			1.09991e+06			7.08056e+06		n/a	n/a	High	High	0.0002319	3.85e-06	3	46.05
FALSE	High	[R].LVYQVIDEK.[V]		0.0776629	0.000581501	1	1	1	2	NP_416081.1	NP_416081.1 [62-70]		0	1106.61	FALSE							No Quan Values	High	High	n/a	High	0.0002319	0.02502	1.45
FALSE	High	[K].LVYDGDASK.[D]		0.0388695	0.000581501	1	1	1	1	P33202	P33202 [836-844]		0	967.473	FALSE							No Quan Values	n/a	n/a	High	High	0.0002319	0.01002	1.48
FALSE	High	[R].IVVATAK.[I]		0.0821077	0.000581501	1	1	1	3	P07259	P07259 [1229-1235]		0	701.456	FALSE			4.57272e+07			2.94365e+08		n/a	n/a	High	High	0.0002319	0.02699	2.25	19.12
FALSE	High	[K].LVTDYFNGKEPNR.[S]		0.000223254	0.000581501	2	2	1	1	P10591; P10592	P10591 [346-358]; P10592 [346-358]		1	1552.78	FALSE							No Quan Values	n/a	n/a	High	High	0.0002319	1.231e-05	3.24
FALSE	High	[K].LVTDLTK.[V]		0.0385014	0.000581501	2	2	1	7	P02769; P02768-1	P02769 [257-263]; P02768-1 [258-264]		0	789.472	TRUE	10948798	17371800	16448727	1.25259e+07	17371800	1.05887e+08	Shared	High	High	High	High	0.0002319	0.009955	2.8	23.52
FALSE	High	[R].IVSSIEQK.[E]		0.060915	0.000581501	1	2	1	3	P34730	P34730 [63-70]		0	903.515	FALSE							No Quan Values	High	High	High	High	0.0002319	0.01816	1.5
FALSE	High	[K].IVSNASCTTNCLAPLAK.[V]	2xCarbamidomethyl [C7; C11]	3.33359e-05	0.000581501	1	3	1	1	P00358	P00358 [144-160]		0	1819.9	FALSE			454147			2.92353e+06		n/a	n/a	High	High	0.0002319	1.046e-06	2.24	31.2
FALSE	High	[R].IVSKINVSNDVHSLGNSDTESRR.[E]		0.00129237	0.000581501	1	1	1	3	Pah1-uniprot	Pah1-uniprot [798-820]		2	2527.29	FALSE							No Quan Values	High	High	n/a	High	0.0002319	0.0001197	3.53
FALSE	High	[R].IVSKINVSNDVHSLGNSDTESR.[R]		3.56611e-08	0.000581501	1	1	1	4	Pah1-uniprot	Pah1-uniprot [798-819]		1	2371.18	FALSE	3.78758e+06	5.43272e+06		4.33314e+06	5.43272e+06			High	High	n/a	High	0.0002319	1.48e-10	4.8	26.93
FALSE	High	[K].LWSAEIPNLYR.[A]		0.00183238	0.000581501	1	1	1	3	NP_414878.1	NP_414878.1 [301-311]		0	1361.72	FALSE		1457455			1457455			High	High	n/a	High	0.0002319	0.0001883	2.67	45.72
FALSE	High	[K].MFVSNPIR.[K]	1xOxidation [M1]	0.0267825	0.000581501	1	1	1	1	P07149	P07149 [1164-1171]		0	979.503	FALSE							No Quan Values	n/a	n/a	High	High	0.0002319	0.006174	2.4
FALSE	High	[K].MFVSNPIRK.[V]	1xOxidation [M1]	0.0183274	0.000581501	1	1	1	2	P07149	P07149 [1164-1172]		1	1107.6	FALSE			1.2374e+06			7.96565e+06		n/a	n/a	High	High	0.0002319	0.003762	2.36	22.8
FALSE	High	[K].MGISTLASYK.[G]	1xOxidation [M1]	0.00107485	0.000581501	1	1	1	1	Q12680	Q12680 [787-796]		0	1086.55	FALSE							No Quan Values	n/a	n/a	High	High	0.0002319	9.467e-05	2.58
FALSE	High	[R].MTPSGHNWVSGQGAGPR.[I]	1xOxidation [M1]	0.00130496	0.000581501	1	1	1	1	P16521	P16521 [971-987]		0	1754.8	FALSE							No Quan Values	n/a	High	n/a	High	0.0002319	0.0001213	2.8
FALSE	High	[-].MTMITDSLAVVLQR.[R]	1xOxidation [M3]; 1xMet-loss [N-Term]	0.00555858	0.000581501	1	1	1	2	NP_414878.1	NP_414878.1 [1-14]	NP_414878.1 1xMet-loss [N-Term]	0	1462.79	FALSE							No Quan Values	n/a	High	n/a	High	0.0002319	0.0007972	2.19
FALSE	High	[R].MTLDDFR.[I]	1xOxidation [M1]	0.0374172	0.000581501	1	1	1	2	P35527	P35527 [234-240]		0	913.408	TRUE	1695978	394460	1000618	1.94026e+06	394460	6.4414e+06		High	Peak Found	High	High	0.0002319	0.00956	2	25.21
FALSE	High	[K].MTDTNTPFR.[S]	1xOxidation [M1]	0.0039988	0.000581501	1	1	1	2	P25655	P25655 [521-529]		0	1098.49	FALSE							No Quan Values	n/a	n/a	High	High	0.0002319	0.0005193	2.36
FALSE	High	[K].MTAEKPDPTLAVICGAATK.[A]	1xCarbamidomethyl [C14]; 1xOxidation [M1]	1.14599e-08	0.000581501	1	1	1	1	Q00955	Q00955 [570-588]		0	1990	FALSE			1.00914e+06			6.49624e+06		n/a	n/a	High	High	0.0002319	3.394e-11	5.6	33.7
FALSE	High	[-].MSVADDDLGSLQGHIR.[R]	1xMet-loss+Acetyl [N-Term]	1.13695e-07	0.000581501	1	1	1	1	P19812	P19812 [1-16]	P19812 1xMet-loss+Acetyl [N-Term]	0	1624.79	FALSE			2.59913e+06			1.67317e+07		n/a	n/a	High	High	0.0002319	6.652e-10	3.76	35.85
FALSE	High	[-].MSVADDDLGSLQGHIR.[R]	1xMet-loss [N-Term]	5.75729e-06	0.000581501	1	1	1	1	P19812	P19812 [1-16]	P19812 1xMet-loss [N-Term]	0	1582.78	FALSE							No Quan Values	n/a	n/a	High	High	0.0002319	1.072e-07	4.02
FALSE	High	[R].MSPDQALLSLHADYIGGDTANYKK.[W]	1xOxidation [M1]	0.000228736	0.000581501	1	1	1	1	P38631	P38631 [200-223]		1	2624.27	FALSE							No Quan Values	n/a	n/a	High	High	0.0002319	1.275e-05	2.79
FALSE	High	[R].MSPDEKHELMIQLQK.[L]	2xOxidation [M1; M10]	0.00174565	0.000581501	1	1	1	2	Q12697	Q12697 [1163-1177]		1	1858.9	FALSE			510904			3.2889e+06		n/a	n/a	High	High	0.0002319	0.0001776	2.71	26.06
FALSE	High	[R].MSGECAPNVSVSVSTSHTTISGGGSR.[G]	1xCarbamidomethyl [C5]; 1xOxidation [M1]	2.58572e-06	0.000581501	1	1	1	1	P04264	P04264 [493-518]		0	2581.16	TRUE			332177			2.13836e+06		n/a	n/a	High	High	0.0002319	3.808e-08	3.26	26.42
FALSE	High	[-].MSEESLFESSPQKMEYEITNYSER.[H]	1xOxidation [M14]; 1xMet-loss+Acetyl [N-Term]	0.0892274	0.000581501	1	1	1	1	Q00955	Q00955 [1-24]	Q00955 1xMet-loss+Acetyl [N-Term]	1	2841.24	FALSE			310524			1.99898e+06		n/a	n/a	High	High	0.0002319	0.03025	1.18	39.89
FALSE	High	[-].MSEESLFESSPQK.[M]	1xMet-loss+Acetyl [N-Term]	8.75346e-05	0.000581501	1	1	1	1	Q00955	Q00955 [1-13]	Q00955 1xMet-loss+Acetyl [N-Term]	0	1409.64	FALSE			448249			2.88557e+06		n/a	n/a	High	High	0.0002319	3.671e-06	3.94	33.11
FALSE	High	[K].MPGGFTITVAR.[K]	1xOxidation [M1]	0.000621325	0.000581501	1	1	1	1	P19097	P19097 [237-247]		0	1165.6	FALSE			1.58442e+06			1.01996e+07		n/a	n/a	High	High	0.0002319	4.654e-05	2.86	34.1
FALSE	High	[R].MPELIPVLSETMWDTKK.[E]	2xOxidation [M1; M12]	0.0236436	0.000581501	1	1	1	1	P16521	P16521 [168-184]		1	2050.02	FALSE	68993.5	201431		78931.3	201431			Peak Found	High	n/a	High	0.0002319	0.00525	1.65	47.15
FALSE	High	[K].MNQLSPLER.[V]	1xOxidation [M1]	0.0081469	0.000581501	1	1	1	3	P38631	P38631 [293-301]		0	1103.55	FALSE			1.27063e+06			8.17957e+06		n/a	n/a	High	High	0.0002319	0.001305	2.64	25.34
FALSE	High	[K].MLTGDAVGIAK.[E]	1xOxidation [M1]	0.00282098	0.000581501	1	2	1	1	P05030	P05030 [556-566]		0	1091.58	FALSE							No Quan Values	n/a	n/a	High	High	0.0002319	0.0003304	1.63
FALSE	High	[K].MIGFPSSAGSVSPR.[S]	1xOxidation [M1]; 1xPhospho [S]	0.0105767	0.000581501	1	1	1	4	P13646-1	P13646-1 [416-429]		0	1488.66	TRUE	407357	428757	316544	466032	428757	2.03773e+06		High	High	Peak Found	High	0.0002319	0.001835	2.34	31.55
FALSE	High	[K].MIGFPSSAGSVSPR.[S]	1xOxidation [M1]	0.00166303	0.000581501	1	1	1	3	P13646-1	P13646-1 [416-429]		0	1408.69	TRUE	352480	418697	242689	403251	418697	1.56229e+06		High	High	High	High	0.0002319	0.0001665	2.18	31.4
FALSE	High	[R].MLDQIGVDQPAWK.[E]	1xOxidation [M1]	5.61932e-06	0.000581501	1	1	1	3	P07259	P07259 [1101-1113]		0	1516.75	FALSE			28383420			1.82716e+08		n/a	n/a	High	High	0.0002319	1.043e-07	4.55	35.39
FALSE	High	[K].MLASDESLLR.[Y]	1xOxidation [M1]	0.016249	0.000581501	1	1	1	1	P32565	P32565 [539-548]		0	1150.58	FALSE			200839			1.29289e+06		n/a	n/a	High	High	0.0002319	0.003209	1.91	30.32
FALSE	High	[K].MIAPILDEIADEYQGK.[L]	1xOxidation [M1]	2.11283e-05	0.000581501	1	1	1	3	NP_418228.2	NP_418228.2 [38-53]		0	1821.89	FALSE	247406	1.19147e+06	346101	283042	1.19147e+06	2.228e+06		High	High	Peak Found	High	0.0002319	5.811e-07	3.68	51.25
FALSE	High	[K].MKETAESYLGAK.[V]	1xOxidation [M1]	0.00473764	0.000581501	2	2	1	2	P10591; P10592	P10591 [125-136]; P10592 [125-136]		1	1343.65	FALSE							No Quan Values	n/a	n/a	High	High	0.0002319	0.0006482	1.9
FALSE	High	[K].MGVPIYGIVAMAATATDK.[I]	2xOxidation [M1; M11]	1.2944e-05	0.000581501	1	1	1	2	P19097	P19097 [1396-1413]		0	1840.92	FALSE			428305			2.75718e+06		n/a	n/a	High	High	0.0002319	3.067e-07	3.17	48.82
FALSE	High	[R].NISQPVNSK.[V]		0.0157102	0.000581501	1	2	1	4	Hsl1-TAP	Hsl1-TAP [897-905]		0	986.527	FALSE			15602555			1.0044e+08		n/a	n/a	High	High	0.0002319	0.003068	1.67	17.51
FALSE	High	[K].INVSNDVHSLGNSDTESRR.[E]	1xPhospho [S/T]	0.0327407	0.000581501	1	1	1	2	Pah1-uniprot	Pah1-uniprot [802-820]		1	2179.97	FALSE							No Quan Values	High	n/a	n/a	High	0.0002319	0.008038	2.89
FALSE	High	[K].SLDSIPMSK.[T]	1xOxidation [M7]	0.0469972	0.000581501	1	1	1	1	P19097	P19097 [162-170]		0	993.492	FALSE			900915			5.79957e+06		n/a	n/a	High	High	0.0002319	0.01288	1.88	22.15
FALSE	High	[R].SIEQNGSK.[L]		0.0381366	0.000581501	1	1	1	8	Pah1-uniprot	Pah1-uniprot [459-466]		0	862.426	FALSE	2.16975e+07	1.96228e+07		2.48228e+07	1.96228e+07			High	High	n/a	High	0.0002319	0.009775	1.51	14.8
FALSE	High	[R].VLSGSISER.[I]		0.00639636	0.000581501	1	1	1	1	P07149	P07149 [470-478]		0	947.516	FALSE			2.85137e+06			1.83555e+07		n/a	n/a	High	High	0.0002319	0.0009565	2.38	20.62
FALSE	High	[K].VIPYSTFR.[L]		0.0665884	0.000581501	1	1	1	1	P04050	P04050 [462-469]		0	982.536	FALSE			1.03931e+06			6.69048e+06		n/a	n/a	High	High	0.0002319	0.02044	1.02	31.91
FALSE	High	[K].VLPELQGK.[L]		0.0908865	0.000581501	1	3	1	1	P00358	P00358 [218-225]		0	883.525	FALSE							No Quan Values	n/a	n/a	High	High	0.0002319	0.03093	1.59
FALSE	High	[K].VLPELNGK.[L]		0.0955991	0.000581501	1	1	1	3	NP_416293.1	NP_416293.1 [218-225]		0	869.509	FALSE			725593			4.67095e+06		High	High	High	High	0.0002319	0.03315	1.37	25.87
FALSE	High	[K].VLNEQVDESYGLR.[E]		0.000547705	0.000581501	1	1	1	2	P40069	P40069 [694-706]		0	1521.75	FALSE							No Quan Values	High	High	n/a	High	0.0002319	3.955e-05	2.3
FALSE	High	[K].VLNADLDGETGK.[F]		0.00183238	0.000581501	1	1	1	1	P33892	P33892 [2418-2429]		0	1231.62	FALSE							No Quan Values	n/a	n/a	High	High	0.0002319	0.0001892	2.43
FALSE	High	[R].VILEIDNAR.[L]		0.0034746	0.000581501	1	3	1	3	P13646-1	P13646-1 [176-184]		0	1042.59	TRUE	3.50299e+06	2164521	1.6794e+06	4.00756e+06	2164521	1.0811e+07		High	High	High	High	0.0002319	0.0004335	2.53	32.02
FALSE	High	[R].VIIAAHGNSLR.[A]		0.0133993	0.000581501	1	1	1	2	NP_415276.1	NP_415276.1 [179-189]		0	1150.67	FALSE							No Quan Values	High	High	n/a	High	0.0002319	0.0025	2.4
FALSE	High	[K].VLHELVK.[D]		0.0650481	0.000581501	1	1	1	1	P19812	P19812 [1589-1595]		0	837.519	FALSE			1.14112e+06			7.34587e+06		n/a	n/a	High	High	0.0002319	0.01979	1.92	21.18
FALSE	High	[K].VLGTPIDTIITTEDR.[E]		4.96864e-07	0.000581501	1	1	1	3	P07259	P07259 [544-558]		0	1643.89	FALSE			21945298			1.41271e+08		n/a	n/a	High	High	0.0002319	4.507e-09	3.61	45.21
FALSE	High	[K].VLSTSLVPIR.[S]		0.0107311	0.000581501	1	1	1	1	Q06409	Q06409 [543-552]		0	1084.67	FALSE							No Quan Values	n/a	n/a	High	High	0.0002319	0.001875	1.94
FALSE	High	[R].VLGHPYGFVDR.[I]		0.0900533	0.000581501	1	1	1	1	NP_414726.1	NP_414726.1 [448-458]		0	1259.65	FALSE							No Quan Values	n/a	High	n/a	High	0.0002319	0.03053	1.34
FALSE	High	[K].VLEEPDFLDINDTGDSGSKNSETTGSLSPTESSTTTPPDSVEER.[K]		1.15774e-05	0.000581501	1	1	1	1	Pah1-uniprot	Pah1-uniprot [141-184]		1	4641.1	FALSE							No Quan Values	n/a	High	n/a	High	0.0002319	2.652e-07	4.31
FALSE	High	[K].VLEEPDFLDINDTGDSGSK.[N]		2.0749e-07	0.000581501	1	1	1	47	Pah1-uniprot	Pah1-uniprot [141-159]		0	2050.95	FALSE	2.34506e+09	2.12496e+09	763811	2.68284e+09	2.12496e+09	4.91697e+06		High	High	High	High	0.0002319	1.447e-09	4.24	44.15
FALSE	High	[K].VLEELFQK.[L]		0.0185047	0.000581501	1	1	1	2	P16521	P16521 [10-17]		0	1005.56	FALSE	1.04548e+06	1.5146e+06		1.19607e+06	1.5146e+06			High	High	n/a	High	0.0002319	0.003814	2.1	36.86
FALSE	High	[R].VLDELTLTK.[A]		0.00597726	0.000581501	1	1	1	4	P13645	P13645 [258-266]		0	1031.6	TRUE	10880406	4667118	8.30538e+06	1.24476e+07	4667118	5.34652e+07		High	High	High	High	0.0002319	0.0008771	2.55	34.43
FALSE	High	[R].VLDELTLSK.[TS]		0.00681171	0.000581501	1	3	1	3	P13646-1	P13646-1 [214-222]		0	1017.58	TRUE	1.97113e+06	1.659e+06	889748	2.25505e+06	1.659e+06	5.72768e+06		High	High	High	High	0.0002319	0.001037	2.18	33.13
FALSE	High	[R].VLDELTLAR.[AT]		0.00332632	0.000581501	2	9	1	2	P02533; P08779	P02533 [224-232]; P08779 [226-234]		0	1029.59	TRUE	2373819	1.88293e+06	1.14811e+06	2.71574e+06	1.88293e+06	7.39087e+06	Shared	High	Peak Found	High	High	0.0002319	0.00041	2.5	35.73
FALSE	High	[R].VLALASK.[S]		0.0925744	0.000581501	1	1	1	1	P39986	P39986 [635-641]		0	701.456	FALSE							No Quan Values	n/a	n/a	High	High	0.0002319	0.03166	1.66
FALSE	High	[K].VHTECCHGDLLECADDR.[A]	3xCarbamidomethyl [C5; C6; C13]	0.0257752	0.000581501	1	1	1	3	P02768-1	P02768-1 [265-281]		0	2086.84	TRUE							No Quan Values	High	n/a	High	High	0.0002319	0.005877	2.04
FALSE	High	[R].VHPFHVLR.[I]		0.0429488	0.000581501	1	1	1	3	P41805	P41805 [91-98]		0	1004.58	FALSE							No Quan Values	High	High	High	High	0.0002319	0.01145	1.89
FALSE	High	[R].VHEGVTVPIVEWK.[F]		0.00476064	0.000581501	1	1	1	1	Q00955	Q00955 [1120-1132]		0	1492.82	FALSE							No Quan Values	n/a	n/a	High	High	0.0002319	0.0006505	3.06
FALSE	High	[K].VIFIGPPGNAMR.[S]	1xOxidation [M11]	0.00875978	0.000581501	1	1	1	1	Q00955	Q00955 [170-181]		0	1287.69	FALSE			1.80507e+06			1.162e+07		n/a	n/a	High	High	0.0002319	0.001437	2.55	36.19
FALSE	High	[K].VHDPNIPLRPK.[E]		0.00257278	0.000581501	1	1	1	2	P19812	P19812 [643-653]		0	1285.74	FALSE			2.67675e+06			1.72314e+07		n/a	n/a	High	High	0.0002319	0.0002938	3.24	22.6
FALSE	High	[R].VLSVTSTAQDLR.[T]		0.0665884	0.000581501	1	1	1	1	P07244	P07244 [400-411]		0	1289.71	FALSE			208146			1.33992e+06		n/a	n/a	High	High	0.0002319	0.02043	2.02	31.12
FALSE	High	[R].VITPIYHFIR.[N]		0.00201897	0.000581501	1	1	1	2	P38631	P38631 [357-366]		0	1258.73	FALSE							No Quan Values	n/a	n/a	High	High	0.0002319	0.0002145	2.95
FALSE	High	[K].VQQLQISVDQHGDNLK.[N]		6.51964e-07	0.000581501	1	1	1	4	P19013	P19013 [408-423]		0	1821.95	TRUE	1.36235e+06	881198	538231	1.55858e+06	881198	3.46482e+06		High	High	High	High	0.0002319	6.407e-09	5.11	29.2
FALSE	High	[K].VQPYLDEFQK.[K]		0.00524481	0.000581501	1	1	1	3	P15497	P15497 [120-129]		0	1266.64	TRUE							No Quan Values	High	High	High	High	0.0002319	0.0007367	1.91
FALSE	High	[R].VQLSGNPILGDGK.[S]		5.90913e-05	0.000581501	1	2	1	1	P38631	P38631 [1070-1082]		0	1297.71	FALSE			1580789			1.01762e+07		n/a	n/a	High	High	0.0002319	2.202e-06	2.92	33.84
FALSE	High	[K].VQFLEQQNK.[V]		0.00240397	0.000581501	1	1	1	3	P19013	P19013 [229-237]		0	1133.59	TRUE							No Quan Values	High	High	High	High	0.0002319	0.0002678	2.22
FALSE	High	[K].VQFELHYQEVK.[W]		0.028231	0.000581501	1	1	1	1	Q9TRI1	Q9TRI1 [177-187]		0	1419.73	TRUE							No Quan Values	n/a	n/a	High	High	0.0002319	0.006615	2.2
FALSE	High	[K].VQALEEANNDLENK.[I]		6.92277e-06	0.000581501	1	1	1	3	P35527	P35527 [171-184]		0	1586.77	TRUE							No Quan Values	High	High	High	High	0.0002319	1.368e-07	2.42
FALSE	High	[K].VPQVSTPTLVEVSR.[SN]		3.88651e-06	0.000581501	2	2	1	5	P02769; P02768-1	P02769 [438-451]; P02768-1 [439-452]		0	1511.84	TRUE	1.93248e+06	1.83249e+06	1.29538e+06	2.21083e+06	1.83249e+06	8.33893e+06	Shared	High	High	High	High	0.0002319	6.477e-08	3.43	36.3
FALSE	High	[K].VPQLEIVPNSAEER.[L]	1xPhospho [S10(100)]	0.00319983	0.000581501	1	1	1	1	P02662	P02662 [106-119]	P02662 1xPhospho [S115(100)]	0	1660.79	TRUE			363660			2.34103e+06		n/a	n/a	High	High	0.0002319	0.0003899	3.49	36.7
FALSE	High	[K].VPQFSFPR.[L]		0.0298991	0.000581501	1	1	1	3	P07259	P07259 [1311-1318]		0	977.52	FALSE			80242392			5.16554e+08		n/a	n/a	High	High	0.0002319	0.00712	2.08	38.2
FALSE	High	[K].VPEDIYK.[S]		0.0765879	0.000581501	1	1	1	2	P38764	P38764 [353-359]		0	863.451	FALSE	318604		619092	364495		3.98535e+06		Peak Found	High	High	High	0.0002319	0.02468	0.85	21.83
FALSE	High	[K].VITAAGLVVAAR.[V]		0.00131131	0.000581501	1	1	1	2	NP_414726.1	NP_414726.1 [993-1004]		0	1140.71	FALSE							No Quan Values	High	High	n/a	High	0.0002319	0.0001221	2.17
FALSE	High	[K].VPCIPWSGTGVDTVHVDEK.[T]	1xCarbamidomethyl [C3]	5.48194e-09	0.000581501	1	1	1	1	Q00955	Q00955 [198-216]		0	2096.01	FALSE			732588			4.71598e+06		n/a	n/a	High	High	0.0002319	1.307e-11	5.6	39.95
FALSE	High	[R].VNWLGLGPQENYPDR.[L]		0.000176878	0.000581501	1	1	1	2	NP_414878.1	NP_414878.1 [896-910]		0	1757.86	FALSE							No Quan Values	High	High	n/a	High	0.0002319	9.109e-06	3.44
FALSE	High	[K].VNVFNINNNR.[Y]		0.0159389	0.000581501	1	1	1	1	P38248	P38248 [163-172]		0	1203.62	FALSE							No Quan Values	n/a	n/a	High	High	0.0002319	0.003141	2.19
FALSE	High	[K].VNSVLVENALK.[D]		0.00547843	0.000581501	1	1	1	1	P32621	P32621 [300-310]		0	1185.68	FALSE							No Quan Values	n/a	n/a	High	High	0.0002319	0.0007832	1.96
FALSE	High	[R].VNSLPNDQGKPSLSLDPR.[R]	1xPhospho [S3(100)]	0.0365366	0.000581501	1	2	1	1	Hsl1-TAP	Hsl1-TAP [878-895]	Hsl1-TAP 1xPhospho [S880(100)]	0	2016.98	FALSE			377476			2.42997e+06		n/a	n/a	High	High	0.0002319	0.009237	2.07	31.7
FALSE	High	[R].VNSLPNDQGKPSLSLDPR.[R]		0.000994599	0.000581501	1	2	1	4	Hsl1-TAP	Hsl1-TAP [878-895]		0	1937.01	FALSE			2.47148e+07			1.59099e+08		n/a	n/a	High	High	0.0002319	8.536e-05	2.42	30.76
FALSE	High	[R].VNEIKEEVDYDHR.[A]		1.67094e-06	0.000581501	1	1	1	7	P07259	P07259 [2176-2188]		1	1645.78	FALSE			71959263			4.63232e+08		n/a	n/a	High	High	0.0002319	2.169e-08	5.29	20.41
FALSE	High	[R].VNDSYDSPLSGTASTGK.[T]		0.0394282	0.000581501	1	1	1	1	Q03063	Q03063 [266-282]		0	1698.78	FALSE							No Quan Values	n/a	n/a	High	High	0.0002319	0.01026	0.45
FALSE	High	[K].VNDAVVTVPAYFNDSQR.[Q]		0.000160523	0.000581501	2	2	1	3	P10591; P10592	P10591 [137-153]; P10592 [137-153]		0	1894.93	FALSE			613597			3.94998e+06	Shared	n/a	n/a	High	High	0.0002319	8.047e-06	2.93	39.86
FALSE	High	[K].VIVVGGGDTGNDCLGTSVR.[H]	1xCarbamidomethyl [C13]	7.17461e-05	0.000581501	1	1	1	1	Q12680	Q12680 [1924-1942]		0	1875.92	FALSE							No Quan Values	n/a	n/a	High	High	0.0002319	2.829e-06	3.18
FALSE	High	[K].VLVLDTDYKK.[Y]		0.0224276	0.000581501	1	1	1	1	P02754	P02754 [92-101]		1	1193.68	TRUE							No Quan Values	n/a	n/a	High	High	0.0002319	0.004887	1.29
FALSE	High	[R].VPANFISEGLDQTR.[G]		0.0144046	0.000581501	1	1	1	2	P09436	P09436 [554-567]		0	1546.79	FALSE							No Quan Values	High	High	n/a	High	0.0002319	0.002748	1.12
FALSE	High	[K].VQVFINEK.[L]		0.0120497	0.000581501	1	1	1	34	Pah1-uniprot	Pah1-uniprot [61-68]		0	976.546	FALSE	1.2141e+09	1.36992e+09	563075	1.38898e+09	1.36992e+09	3.62475e+06		High	High	High	High	0.0002319	0.002172	2.19	28.37
FALSE	High	[K].VGQSLSIVSNDELSK.[A]		1.88976e-05	0.000581501	1	1	1	1	P38248	P38248 [248-262]		0	1575.82	FALSE			556894			3.58496e+06		n/a	n/a	High	High	0.0002319	5.031e-07	3.65	33.58
FALSE	High	[K].VGIVPGEVIAPGMR.[K]	1xOxidation [M13]	0.000338831	0.000581501	1	1	1	2	P25491	P25491 [295-308]		0	1410.78	FALSE	447379		2.20664e+06	511819		1.42051e+07		Peak Found	n/a	High	High	0.0002319	2.118e-05	2.29	37.57
FALSE	High	[KR].VDALMDEINFMK.[M]	2xOxidation [M5; M11]	0.000803462	0.000581501	1	3	1	3	P13647	P13647 [293-304]		0	1457.67	TRUE	967940		316303	1.10736e+06		2.03618e+06		High	High	High	High	0.0002319	6.483e-05	2.12	35.79
FALSE	High	[K].VAYGSSNPK.[R]		0.0125241	0.000581501	1	1	1	1	Q00955	Q00955 [1055-1063]		0	922.463	FALSE			587823			3.78406e+06		n/a	n/a	High	High	0.0002319	0.002294	2.02	16.46
FALSE	High	[R].VATVSLPR.[S]		0.0125846	0.000581501	1	1	1	57	P00761 SWISS-PROT:P00761	P00761 SWISS-PROT:P00761 [108-115]		0	842.509	TRUE	1.46934e+09	1.36334e+09	6.02698e+09	1.68098e+09	1.36334e+09	3.87982e+10		High	High	High	High	0.0002319	0.002299	2	27.11
FALSE	High	[K].VATAVLSTTAR.[A]		0.000952117	0.000581501	1	1	1	1	P32565	P32565 [799-809]		0	1089.63	FALSE							No Quan Values	n/a	n/a	High	High	0.0002319	8.052e-05	3.12
FALSE	High	[K].VAMNYVPIK.[A]	1xOxidation [M3]	0.0156347	0.000581501	1	1	1	1	P32621	P32621 [152-160]		0	1050.57	FALSE			328878			2.11713e+06		n/a	n/a	High	High	0.0002319	0.003053	1.9	26.62
FALSE	High	[R].VAINGFGR.[I]		0.0734469	0.000581501	1	3	1	1	P00358	P00358 [4-11]		0	833.463	FALSE							No Quan Values	n/a	n/a	High	High	0.0002319	0.02323	1.73
FALSE	High	[R].VAIHDGFTLDDPK.[R]		0.00159975	0.000581501	1	1	1	2	NP_414726.1	NP_414726.1 [217-229]		0	1427.72	FALSE							No Quan Values	High	High	n/a	High	0.0002319	0.0001578	2.39
FALSE	High	[R].VADSGVSDSVDDLAK.[T]		6.07287e-06	0.000581501	1	1	1	1	P53297	P53297 [98-112]		0	1477.7	FALSE							No Quan Values	n/a	n/a	High	High	0.0002319	1.155e-07	2.92
FALSE	High	[R].VAASFSQEALQYVVER.[V]		3.3808e-08	0.000581501	1	1	1	2	P07149	P07149 [1862-1877]		0	1796.92	FALSE			2.49496e+06			1.60611e+07		n/a	n/a	High	High	0.0002319	1.378e-10	4.05	46.02
FALSE	High	[K].TYFPHFDLSHGSAQVK.[G]		0.000129669	0.000581501	1	1	1	6	P01966	P01966 [42-57]		0	1833.89	TRUE	853131	723833		976015	723833			High	High	High	High	0.0002319	6.094e-06	3.34	36.22
FALSE	High	[R].VDEDQPFPAVPK.[W]		3.26952e-05	0.000581501	1	1	1	2	NP_414878.1	NP_414878.1 [507-518]		0	1341.67	FALSE	3.83677e+06	4923963		4.38941e+06	4923963			High	High	n/a	High	0.0002319	1.023e-06	3.52	32.2
FALSE	High	[K].TYETTLEK.[C]		0.0271701	0.000581501	1	1	1	6	P02768-1	P02768-1 [376-383]		0	984.488	TRUE	11041921	13669053	8664830	1.26324e+07	13669053	5.57791e+07		High	High	High	High	0.0002319	0.006291	2.34	19.96
FALSE	High	[K].TVVTLSEPVQGELKPTVILK.[L]		3.21655e-06	0.000581501	1	1	1	2	P07149	P07149 [1193-1212]		0	2151.26	FALSE			607819			3.91279e+06		n/a	n/a	High	High	0.0002319	5.064e-08	3.8	44.05
FALSE	High	[R].TVTPNASIPK.[T]		0.00822609	0.000581501	1	1	1	1	P32621	P32621 [37-46]		0	1027.58	FALSE			645313			4.15415e+06		n/a	n/a	High	High	0.0002319	0.001326	2.14	22.86
FALSE	High	[K].TVSSTIPR.[E]		0.0236436	0.000581501	1	1	1	1	P19097	P19097 [625-632]		0	860.484	FALSE			2.05404e+06			1.32227e+07		n/a	n/a	High	High	0.0002319	0.005237	2.08	19.93
FALSE	High	[K].TVSPTTQISAGK.[S]		0.0336919	0.000581501	1	1	1	1	P53297	P53297 [434-445]		0	1189.64	FALSE							No Quan Values	n/a	n/a	High	High	0.0002319	0.008354	1.84
FALSE	High	[K].TVQSLSK.[R]		0.0776629	0.000581501	1	1	1	2	P32350	P32350 [462-468]		0	762.436	FALSE			3.61913e+06			2.32978e+07		n/a	n/a	High	High	0.0002319	0.02513	2.23	18.87
FALSE	High	[R].TVISGDPNLELDQVGVPK.[S]		3.46998e-07	0.000581501	1	1	1	1	P04050	P04050 [351-368]		0	1881	FALSE			1.30734e+06			8.41586e+06		n/a	n/a	High	High	0.0002319	2.826e-09	4.18	40.64
FALSE	High	[R].TVINGEER.[F]		0.0892274	0.000581501	1	1	1	1	Q00955	Q00955 [1680-1687]		0	917.469	FALSE			789271			5.08087e+06		n/a	n/a	High	High	0.0002319	0.03018	1.27	17.74
FALSE	High	[R].TVHSLCR.[L]	1xCarbamidomethyl [C6]	0.090469	0.000581501	1	1	1	2	P07259	P07259 [2073-2079]		0	872.441	FALSE			5898779			3.79729e+07		n/a	n/a	High	High	0.0002319	0.03076	1.66	16.68
FALSE	High	[K].TVGSSNGGLIHVVTR.[E]		1.72336e-05	0.000581501	1	1	1	1	P04050	P04050 [621-635]		0	1496.82	FALSE							No Quan Values	n/a	n/a	High	High	0.0002319	4.467e-07	3.4
FALSE	High	[R].TVGIPSSR.[I]		0.00838676	0.000581501	1	1	1	20	Pah1-uniprot	Pah1-uniprot [540-547]		0	816.457	FALSE	2.25004e+09	2370523142	788486	2.57414e+09	2370523142	5.07581e+06		High	High	High	High	0.0002319	0.001357	1.57	20.47
FALSE	High	[K].TWSSINPATLSGAIDVIVVEHPDGR.[L]		1.0151e-08	0.000581501	1	1	1	3	Pah1-uniprot	Pah1-uniprot [14-38]		0	2634.35	FALSE	118355	431806		135403	431806			High	High	n/a	High	0.0002319	2.891e-11	6.06	56.82
FALSE	High	[R].VGQAVETVGQAGRPK.[K]		1.13549e-05	0.000581501	1	1	1	3	P38764	P38764 [929-943]		0	1496.82	FALSE							No Quan Values	High	High	High	High	0.0002319	2.591e-07	4.66
FALSE	High	[R].VDIIANDQGNR.[T]		0.00258528	0.000581501	2	2	1	1	P10591; P10592	P10591 [24-34]; P10592 [24-34]		0	1214.61	FALSE							No Quan Values	n/a	n/a	High	High	0.0002319	0.0002946	1.88
FALSE	High	[K].VDPEIQNVK.[SA]		0.00697853	0.000581501	1	3	1	3	P35908	P35908 [173-181]		0	1041.56	TRUE							No Quan Values	High	High	High	High	0.0002319	0.001071	2.23
FALSE	High	[R].VGLVAVDK.[G]		0.0124037	0.000581501	1	1	1	3	Q2UVX4	Q2UVX4 [591-598]		0	800.488	TRUE							No Quan Values	n/a	High	High	High	0.0002319	0.002263	2.16
FALSE	High	[K].VGGHAAEYGAEALER.[M]		6.14297e-05	0.000581501	1	1	1	9	P01966	P01966 [18-32]		0	1529.73	TRUE	1.60896e+06	2.53522e+06	1.26532e+06	1.84071e+06	2.53522e+06	8.14537e+06		High	High	High	High	0.0002319	2.31e-06	3.95	22.83
FALSE	High	[R].VFQMALAK.[S]	1xOxidation [M4]	0.0350025	0.000581501	1	1	1	1	P25655	P25655 [1091-1098]		0	923.502	FALSE	36843	80014.5	326702	42149.8	80014.5	2.10312e+06		Peak Found	Peak Found	High	High	0.0002319	0.008751	1.18	23.58
FALSE	High	[K].VFNAYPAAR.[E]		0.00253563	0.000581501	1	1	1	2	P07149	P07149 [983-991]		0	1008.53	FALSE			4.00801e+06			2.58012e+07		n/a	n/a	High	High	0.0002319	0.0002868	2.4	25.01
FALSE	High	[K].VFLVGSGAIGCEMLK.[N]	1xCarbamidomethyl [C11]; 1xOxidation [M13]	0.0783875	0.000581501	1	1	1	1	P22515	P22515 [437-451]		0	1596.81	FALSE							No Quan Values	n/a	High	n/a	High	0.0002319	0.02532	1.56
FALSE	High	[K].VFKPSQGMVVEISNGNTSSK.[T]	1xOxidation [M8]	3.49929e-05	0.000581501	1	1	1	1	P07149	P07149 [1173-1192]		0	2125.06	FALSE							No Quan Values	n/a	n/a	High	High	0.0002319	1.115e-06	2.9
FALSE	High	[K].VFDEFKPLVEEPQNLIK.[Q]		0.0101757	0.000581501	1	1	1	1	P02768-1	P02768-1 [397-413]		0	2045.1	TRUE							Not Reliable	High	n/a	n/a	High	0.0002319	0.001751	2.29
FALSE	High	[R].VFDALNDLEQLK.[V]		0.042543	0.000581501	1	2	1	1	P32327	P32327 [671-682]		0	1404.74	FALSE							No Quan Values	High	n/a	n/a	High	0.0002319	0.01129	1.29
FALSE	High	[R].VFALDQK.[M]		0.0691257	0.000581501	1	2	1	1	ENSEMBL:ENSBTAP00000007350	ENSEMBL:ENSBTAP00000007350 [160-166]		0	820.456	TRUE							No Quan Values	n/a	High	n/a	High	0.0002319	0.02143	1.52
FALSE	High	[R].VFAIANAFAK.[K]		0.000471238	0.000581501	1	1	1	3	P07259	P07259 [855-864]		0	1051.59	FALSE			6.24563e+07			4.02057e+08		n/a	n/a	High	High	0.0002319	3.249e-05	3.42	42.8
FALSE	High	[K].VDLLNQEIEFLK.[V]		3.96972e-05	0.000581501	1	2	1	3	P35908	P35908 [309-320]		0	1460.8	TRUE	1049520	944094	47024.5	1.20069e+06	944094	302716		High	High	Peak Found	High	0.0002319	1.312e-06	3.07	51.8
FALSE	High	[K].VEVLGPFAFR.[I]		0.032275	0.000581501	1	1	1	2	P22515	P22515 [230-239]		0	1134.63	FALSE	98348.5	176809		112514	176809			High	High	n/a	High	0.0002319	0.007875	1.51	49.39
FALSE	High	[K].VESLLQGLK.[F]		0.00407705	0.000581501	1	2	1	3	Hsl1-TAP	Hsl1-TAP [906-914]		0	986.588	FALSE			109139568			7.02577e+08		n/a	n/a	High	High	0.0002319	0.0005319	2.69	38.75
FALSE	High	[R].VENPEIVQMFGGNAEGLER.[E]	1xOxidation [M9]	0.000105766	0.000581501	1	1	1	2	P38631	P38631 [970-988]		0	2105	FALSE			1.10445e+06			7.1098e+06		n/a	n/a	High	High	0.0002319	4.68e-06	3.64	37.82
FALSE	High	[R].VEIIANDQGNR.[T]		0.000451108	0.000581501	1	2	1	3	P22202	P22202 [24-34]		0	1228.63	FALSE	759789	812901	770651	869228	812901	4.961e+06		High	High	High	High	0.0002319	3.058e-05	2.32	22.15
FALSE	High	[R].VELEAALQQAK.[E]		0.00960243	0.000581501	1	1	1	1	P19013	P19013 [476-486]		0	1199.66	TRUE							No Quan Values	High	n/a	n/a	High	0.0002319	0.001621	0.92
FALSE	High	[K].VEGGVLIWQR.[V]		0.000642784	0.000581501	1	1	1	1	P19812	P19812 [606-615]		0	1156.65	FALSE							No Quan Values	n/a	n/a	High	High	0.0002319	4.857e-05	2.49
FALSE	High	[K].VDVGMGIK.[D]	1xOxidation [M5]	0.0212734	0.000581501	1	1	1	2	P07259	P07259 [1734-1741]		0	834.439	FALSE			23273242			1.4982e+08		n/a	n/a	High	High	0.0002319	0.004569	1.93	20.77
FALSE	High	[K].VDVGMGIK.[D]		0.0353378	0.000581501	1	1	1	2	P07259	P07259 [1734-1741]		0	818.444	FALSE							No Quan Values	n/a	n/a	High	High	0.0002319	0.008894	2.23
FALSE	High	[R].VDTLTGEVNFLK.[Y]		0.000691295	0.000581501	1	1	1	1	Q7Z794	Q7Z794 [289-300]		0	1335.72	TRUE							No Quan Values	High	n/a	n/a	High	0.0002319	5.319e-05	2.31
FALSE	High	[K].VDSLNDEINFLK.[V]		0.0001348	0.000581501	1	1	1	2	P19013	P19013 [336-347]		0	1406.72	TRUE							No Quan Values	High	n/a	High	High	0.0002319	6.398e-06	3.13
FALSE	High	[R].VDPVNFK.[L]		0.0863922	0.000581501	1	1	1	4	P01966	P01966 [94-100]		0	818.441	TRUE	864797	797439		989362	797439			High	High	High	High	0.0002319	0.02887	1.76	25.46
FALSE	High	[R].VETGVIKPGMVVTFAPAGVTTEVK.[S]	1xOxidation [M10]	2.01537e-07	0.000581501	1	1	1	1	P02994	P02994 [265-288]		0	2446.33	FALSE			2.71123e+06			1.74533e+07		n/a	n/a	High	High	0.0002319	1.397e-09	5.73	41.91
FALSE	High	[K].VQVFINEKLSNMPMK.[L]	2xOxidation [M12; M14]	8.86607e-06	0.000581501	1	1	1	2	Pah1-uniprot	Pah1-uniprot [61-75]		1	1809.92	FALSE	511163	847378		584791	847378			High	High	n/a	High	0.0002319	1.877e-07	3.52	30.49
FALSE	High	[R].VSDEFDDDEFDEDEFED.[-]		0.00172044	0.000581501	1	1	1	37	Pah1-uniprot	Pah1-uniprot [846-862]		0	2096.73	FALSE	4.57253e+07	5.62616e+07		5.23115e+07	5.62616e+07			High	High	n/a	High	0.0002319	0.0001736	1.93	40.34
FALSE	High	[K].VSEQMLFALR.[T]	1xOxidation [M5]	0.00202878	0.000581501	1	1	1	2	P19812	P19812 [1539-1548]		0	1209.63	FALSE	572896		2.61026e+06	655416		1.68033e+07		Peak Found	n/a	High	High	0.0002319	0.0002155	2.98	39.2
FALSE	High	[R].YLDGLTAER.[T]		0.00449182	0.000581501	1	2	1	3	P35908	P35908 [245-253]		0	1037.53	TRUE	2.19524e+06	1096109	561417	2.51143e+06	1096109	3.61408e+06		High	High	High	High	0.0002319	0.0006037	1.91	28.05
FALSE	High	[R].YLDDMDDEDSNYNRTKSR.[R]	1xOxidation [M5]	0.000739869	0.000581501	1	1	1	1	Pah1-uniprot	Pah1-uniprot [753-770]		2	2252.94	FALSE							No Quan Values	n/a	High	n/a	High	0.0002319	5.826e-05	3.5
FALSE	High	[R].YLDDMDDEDSNYNRTKSR.[R]		0.0124037	0.000581501	1	1	1	1	Pah1-uniprot	Pah1-uniprot [753-770]		2	2236.94	FALSE							No Quan Values	n/a	High	n/a	High	0.0002319	0.002265	1.94
FALSE	High	[R].YLDDMDDEDSNYNRTK.[S]	1xOxidation [M5]	5.48465e-06	0.000581501	1	1	1	3	Pah1-uniprot	Pah1-uniprot [753-768]		1	2009.8	FALSE	302962	1.16391e+06		346601	1.16391e+06			High	High	n/a	High	0.0002319	1.007e-07	4.63	18.56
FALSE	High	[R].YLDDMDDEDSNYNR.[T]	1xPhospho [Y1(100)]	0.00765042	0.000581501	1	1	1	1	Pah1-uniprot	Pah1-uniprot [753-766]	Pah1-uniprot 1xPhospho [Y753(100)]	0	1844.63	FALSE							No Quan Values	n/a	High	n/a	High	0.0002319	0.001208	2
FALSE	High	[R].YLDDMDDEDSNYNR.[T]	1xOxidation [M5]	3.81182e-06	0.000581501	1	1	1	47	Pah1-uniprot	Pah1-uniprot [753-766]		0	1780.66	FALSE	8.81599e+08	9.47736e+08		1.00858e+09	9.47736e+08			High	High	High	High	0.0002319	6.29e-08	3.54	19.59
FALSE	High	[R].YLDDMDDEDSNYNR.[T]		3.01996e-06	0.000581501	1	1	1	17	Pah1-uniprot	Pah1-uniprot [753-766]		0	1764.67	FALSE	7.99501e+07	2.38875e+08		9.1466e+07	2.38875e+08			High	High	n/a	High	0.0002319	4.674e-08	3.37	24.12
FALSE	High	[K].YICENQDSISSK.[L]	1xCarbamidomethyl [C3]	0.000159746	0.000581501	1	1	1	4	P02768-1	P02768-1 [287-298]		0	1443.64	TRUE	51287.6	6.14506e+06	4564436	58675	6.14506e+06	2.93832e+07		High	High	High	High	0.0002319	7.975e-06	3.17	19.27
FALSE	High	[K].YKVPQLEIVPNSAEER.[L]	1xPhospho [S12(100)]	0.0221068	0.000581501	1	1	1	1	P02662	P02662 [104-119]	P02662 1xPhospho [S115(100)]	1	1951.95	TRUE							No Quan Values	n/a	n/a	High	High	0.0002319	0.004793	3.21
FALSE	High	[K].YKPIWEQR.[S]		0.0817283	0.000581501	1	1	1	1	P25293	P25293 [128-135]		0	1119.59	FALSE							No Quan Values	n/a	n/a	High	High	0.0002319	0.02678	1.85
FALSE	High	[K].YIENAKEIEMDAVAR.[N]	1xOxidation [M10]	0.000427668	0.000581501	1	1	1	1	P07259	P07259 [1175-1189]		1	1767.86	FALSE			1164790			7.49824e+06		n/a	n/a	High	High	0.0002319	2.862e-05	3.21	27.91
FALSE	High	[R].YHYQLVWCQK.[-]	1xCarbamidomethyl [C8]	0.0196987	0.000581501	1	1	1	2	NP_414878.1	NP_414878.1 [1015-1024]		0	1424.68	FALSE							No Quan Values	High	High	n/a	High	0.0002319	0.004125	2.01
FALSE	High	[K].YGGYGNLIIK.[F]		0.00480698	0.000581501	1	1	1	1	P25491	P25491 [321-330]		0	1097.6	FALSE			1.82513e+06			1.17491e+07		n/a	n/a	High	High	0.0002319	0.0006607	2.82	36.03
FALSE	High	[R].YGGVYVGTLSKPEVK.[E]		0.000101248	0.000581501	1	1	1	1	P06169	P06169 [259-273]		0	1596.86	FALSE							No Quan Values	n/a	n/a	High	High	0.0002319	4.418e-06	3.81
FALSE	High	[K].YGFYTHVFR.[L]		0.024451	0.000581501	1	1	1	1	P00735	P00735 [603-611]		0	1189.58	TRUE							No Quan Values	High	n/a	n/a	High	0.0002319	0.005474	2.43
FALSE	High	[R].YFPTQALNFAFK.[D]		0.0012737	0.000581501	1	3	1	3	P18239	P18239 [97-108]		0	1446.74	FALSE	698021	619353	361867	798564	619353	2.32949e+06		High	High	High	High	0.0002319	0.0001178	2.29	51.91
FALSE	High	[R].YFLELIR.[T]		0.0776629	0.000581501	1	1	1	1	NP_414726.1	NP_414726.1 [166-172]		0	953.545	FALSE	125972	344431		144117	344431			Peak Found	High	n/a	High	0.0002319	0.02512	1.62	48.04
FALSE	High	[K].YETSILEHSGIR.[L]		0.000542417	0.000581501	1	1	1	2	P19097	P19097 [1093-1104]		0	1404.71	FALSE							No Quan Values	n/a	n/a	High	High	0.0002319	3.896e-05	3.8
FALSE	High	[K].YESYDAALSLHR.[E]		0.0012737	0.000581501	1	1	1	2	P19097	P19097 [65-76]		0	1424.68	FALSE							No Quan Values	n/a	n/a	High	High	0.0002319	0.0001175	2.85
FALSE	High	[K].YENEVALR.[Q]		0.0109934	0.000581501	1	1	1	3	P13645	P13645 [238-245]		0	993.5	TRUE	1.20975e+06	962266	1.05399e+06	1.384e+06	962266	6.78498e+06		High	High	High	High	0.0002319	0.001937	2.32	22.58
FALSE	High	[K].YENDYMFDGTTTAK.[T]	1xOxidation [M6]	0.0214788	0.000581501	1	1	1	1	P19812	P19812 [277-290]		0	1671.68	FALSE			296306			1.90744e+06		n/a	n/a	High	High	0.0002319	0.004614	1.27	24.51
FALSE	High	[R].YEEQTTNHPVAIVGAR.[E]		4.16705e-05	0.000581501	1	1	1	1	P38631	P38631 [1139-1154]		0	1784.89	FALSE							No Quan Values	n/a	n/a	High	High	0.0002319	1.395e-06	3.42
FALSE	High	[K].YHPDKNPSEEAAEK.[F]		6.80178e-05	0.000581501	1	1	1	1	P25491	P25491 [33-46]		1	1614.74	FALSE			565342			3.63935e+06		n/a	n/a	High	High	0.0002319	2.633e-06	3.33	16.12
FALSE	High	[K].YEELQVTVGR.[H]		0.000451108	0.000581501	1	2	1	3	P35908	P35908 [381-390]		0	1193.62	TRUE							No Quan Values	High	High	High	High	0.0002319	3.066e-05	2.29
FALSE	High	[R].YLGYLEQLLR.[L]		0.0327407	0.000581501	1	1	1	1	P02662	P02662 [91-100]		0	1267.7	TRUE							No Quan Values	n/a	High	n/a	High	0.0002319	0.008027	1.44
FALSE	High	[K].YIPIQYVLSR.[Y]		0.00718409	0.000581501	1	1	1	1	P02668	P02668 [25-34]		0	1251.71	TRUE			452902			2.91552e+06		n/a	n/a	High	High	0.0002319	0.001111	1.44	47.44
FALSE	High	[R].YYGYTGAFR.[C]		0.0353378	0.000581501	1	2	1	3	Q0IIK2	Q0IIK2 [540-548]		0	1097.51	TRUE							No Quan Values	High	High	High	High	0.0002319	0.008842	1.78
FALSE	High	[K].YVLPNFEVK.[I]		0.00765042	0.000581501	1	2	1	1	ENSEMBL:ENSBTAP00000007350	ENSEMBL:ENSBTAP00000007350 [236-244]		0	1108.6	TRUE							No Quan Values	High	n/a	n/a	High	0.0002319	0.001207	1.48
FALSE	High	[K].YVLITGAGK.[G]		0.0101267	0.000581501	1	1	1	1	P19097	P19097 [677-685]		0	921.54	FALSE			1.19827e+06			7.71377e+06		n/a	n/a	High	High	0.0002319	0.00174	2.06	28.84
FALSE	High	[K].YVHVSEVGNCSGSGMGGVSALR.[G]	1xCarbamidomethyl [C10]; 1xOxidation [M15]	7.206e-08	0.000581501	1	1	1	1	P19097	P19097 [1237-1258]		0	2239.02	FALSE							No Quan Values	n/a	n/a	High	High	0.0002319	3.688e-10	6.23
FALSE	High	[K].YTQVLKPIAFPGGLLEDNVK.[A]		2.3281e-05	0.000581501	1	1	1	1	P07259	P07259 [412-431]		0	2202.22	FALSE			457906			2.94773e+06		n/a	n/a	High	High	0.0002319	6.59e-07	4.17	50.94
FALSE	High	[R].YTLFINGSK.[C]		0.0423415	0.000581501	1	1	1	1	Q00955	Q00955 [642-650]		0	1042.56	FALSE							No Quan Values	n/a	n/a	High	High	0.0002319	0.01128	1.99
FALSE	High	[R].YSQQQLMETSHR.[H]	1xOxidation [M7]	0.00364712	0.000581501	1	1	1	1	NP_414878.1	NP_414878.1 [963-974]		0	1523.69	FALSE							No Quan Values	High	n/a	n/a	High	0.0002319	0.00046	3.75
FALSE	High	[K].YSPVPIINGGNGSR.[E]		0.000373352	0.000581501	1	1	1	1	P07259	P07259 [2024-2037]		0	1430.74	FALSE			4745866			3.05511e+07		n/a	n/a	High	High	0.0002319	2.398e-05	2.51	32.83
FALSE	High	[K].YSPEVFICR.[F]	1xCarbamidomethyl [C8]	0.0239864	0.000581501	1	1	1	1	P33892	P33892 [1070-1078]		0	1170.56	FALSE							No Quan Values	n/a	n/a	High	High	0.0002319	0.005325	1.59
FALSE	High	[K].YQVTVIDAPGHR.[D]		5.31095e-05	0.000581501	1	1	1	2	P02994	P02994 [85-96]		0	1355.71	FALSE			5.58546e+06			3.59559e+07		n/a	n/a	High	High	0.0002319	1.918e-06	3.09	26.85
FALSE	High	[K].YLNTYVTQSK.[E]		0.00221379	0.000581501	1	1	1	2	P19812	P19812 [1670-1679]		0	1216.62	FALSE			1.95444e+06			1.25816e+07		n/a	n/a	High	High	0.0002319	0.0002416	2.42	24.52
FALSE	High	[R].YQSGFFWR.[H]		0.0264003	0.000581501	1	1	1	2	P27809	P27809 [226-233]		0	1090.51	FALSE			439267			2.82775e+06		n/a	n/a	High	High	0.0002319	0.006051	1.84	41.75
FALSE	High	[K].YQMPSNLSSEAR.[D]		0.000509269	0.000581501	1	2	1	1	Hsl1-TAP	Hsl1-TAP [332-343]		0	1382.64	FALSE			1.04824e+06			6.74794e+06		n/a	n/a	High	High	0.0002319	3.597e-05	2.09	26.53
FALSE	High	[K].YQELQITAGR.[H]		0.00316896	0.000581501	1	1	1	2	Q7Z794	Q7Z794 [361-370]		0	1178.62	TRUE							No Quan Values	High	High	n/a	High	0.0002319	0.0003838	1.86
FALSE	High	[K].YNVLTSEEDDNEIK.[I]		0.0562353	0.000581501	1	1	1	1	P39526	P39526 [1717-1730]		0	1668.76	FALSE							No Quan Values	n/a	n/a	High	High	0.0002319	0.01632	1.06
FALSE	High	[R].YNEYVAK.[V]		0.0955991	0.000581501	1	1	1	1	P19097	P19097 [1670-1676]		0	886.431	FALSE							No Quan Values	n/a	n/a	High	High	0.0002319	0.03309	1.87
FALSE	High	[K].YNDNDSTVQVK.[N]		0.00177123	0.000581501	1	1	1	1	P39526	P39526 [1536-1546]		0	1282.59	FALSE							No Quan Values	n/a	n/a	High	High	0.0002319	0.0001807	1.66
FALSE	High	[K].YMVPLAK.[H]	1xOxidation [M2]	0.079856	0.000581501	1	1	1	1	P40468	P40468 [1669-1675]		0	837.454	FALSE							No Quan Values	n/a	n/a	High	High	0.0002319	0.02607	1.38
FALSE	High	[K].YLYVDEPEVK.[A]		0.00304845	0.000581501	1	1	1	3	P38764	P38764 [439-448]		0	1254.63	FALSE							No Quan Values	High	High	High	High	0.0002319	0.0003653	2.33
FALSE	High	[K].YIYGGSESYR.[H]		0.00090704	0.000581501	1	1	1	1	P27809	P27809 [212-221]		0	1194.54	FALSE			695000			4.47401e+06		n/a	n/a	High	High	0.0002319	7.606e-05	1.72	22.78
FALSE	High	[KR].YIYEIAR.[R]		0.0727657	0.000581501	2	3	1	18	P02769; P02768-1	P02769 [161-167]; P02768-1 [162-168]		0	927.493	TRUE	28279818	25133432	15546575	3.23532e+07	25133432	1.0008e+08	Shared	High	High	High	High	0.0002319	0.02302	2.67	30.07
FALSE	High	[K].YIPNLTAKPFQVTK.[E]		0.00155388	0.000581501	1	1	1	1	P07149	P07149 [2010-2023]		0	1619.92	FALSE							No Quan Values	n/a	n/a	High	High	0.0002319	0.0001524	2.48
FALSE	High	[K].YQMPSNLSSEAR.[D]	1xOxidation [M3]	0.00312322	0.000581501	1	2	1	4	Hsl1-TAP	Hsl1-TAP [332-343]		0	1398.63	FALSE			28101750			1.80903e+08		n/a	n/a	High	High	0.0002319	0.0003773	2.02	19.97
FALSE	High	[K].YEELQVTAGR.[H]		0.000668217	0.000581501	3	6	1	2	O95678; P02538; P48668	O95678 [346-355]; P02538 [360-369]; P48668 [360-369]		0	1165.58	TRUE	1.34843e+06		1.04307e+06	1.54266e+06		6.71468e+06	Shared	High	n/a	High	High	0.0002319	5.088e-05	2.93	24.94
FALSE	High	[K].YEELQQTAGR.[H]		0.000485155	0.000581501	1	3	1	3	P13647	P13647 [365-374]		0	1194.57	TRUE	305262			349231				High	High	High	High	0.0002319	3.366e-05	2.38	19.05
FALSE	High	[K].YEELQITAGR.[H]		0.000260746	0.000581501	1	1	1	5	P04264	P04264 [377-386]		0	1179.6	TRUE	9339007	6.24895e+06	13007981	1.06842e+07	6.24895e+06	8.37378e+07		High	High	High	High	0.0002319	1.503e-05	2.59	28.74
FALSE	High	[K].VVGVNLIELATK.[A]		0.000144975	0.000581501	1	1	1	4	P07259	P07259 [1276-1287]		0	1255.76	FALSE			6.71271e+07			4.32125e+08		n/a	n/a	High	High	0.0002319	7.021e-06	2.82	49.45
FALSE	High	[K].VVEYDCK.[F]	1xCarbamidomethyl [C6]	0.0787522	0.000581501	1	2	1	1	Hsl1-TAP	Hsl1-TAP [1456-1462]		0	912.413	FALSE			1911604			1.23058e+07		n/a	n/a	High	High	0.0002319	0.02554	2.02	17.63
FALSE	High	[R].VVEILQNR.[G]		0.010225	0.000581501	1	2	1	2	P05030	P05030 [618-625]		0	970.568	FALSE	326436		294738	373455		1.89735e+06		High	n/a	High	High	0.0002319	0.001753	2	28.04
FALSE	High	[R].VVEIGPSPTLAGMAQR.[T]	1xOxidation [M13]	9.91265e-06	0.000581501	1	1	1	2	P19097	P19097 [44-59]		0	1641.86	FALSE			2.60929e+06			1.67971e+07		n/a	n/a	High	High	0.0002319	2.178e-07	2.87	32.39
FALSE	High	[K].VVDLEDAVPDSK.[Q]		7.24456e-05	0.000581501	1	1	1	1	Q12680	Q12680 [1618-1629]		0	1286.65	FALSE							No Quan Values	n/a	n/a	High	High	0.0002319	2.863e-06	2.2
FALSE	High	[R].VTNLIAR.[K]		0.0665884	0.000581501	1	1	1	4	NP_417610.1	NP_417610.1 [134-140]		0	786.483	FALSE							No Quan Values	High	High	High	High	0.0002319	0.0204	1.47
FALSE	High	[KR].VTMQNLNDR.[L]	1xOxidation [M3]	0.0141977	0.000581501	3	12	1	3	P13645; P02533; P08779	P13645 [148-156]; P02533 [117-125]; P08779 [119-127]		0	1106.53	TRUE	5.75528e+06	3680203	3075712	6.58427e+06	3680203	1.97996e+07	Shared	High	High	High	High	0.0002319	0.0027	2.92	16.9
FALSE	High	[KR].VTMQNLNDR.[L]		0.00425874	0.000581501	3	12	1	3	P13645; P02533; P08779	P13645 [148-156]; P02533 [117-125]; P08779 [119-127]		0	1090.53	TRUE	2.10563e+06		1259642	2.40892e+06		8.10884e+06	Shared	High	High	High	High	0.0002319	0.0005647	2.67	21.18
FALSE	High	[R].VTMLFDEEEEESKK.[V]	1xOxidation [M3]	8.72242e-07	0.000581501	1	2	1	4	Hsl1-TAP	Hsl1-TAP [1294-1307]		1	1729.78	FALSE			2.59438e+07			1.67011e+08		n/a	n/a	High	High	0.0002319	9.324e-09	4.66	26.33
FALSE	High	[R].VTMLFDEEEEESKK.[V]		3.43204e-05	0.000581501	1	2	1	1	Hsl1-TAP	Hsl1-TAP [1294-1307]		1	1713.79	FALSE							No Quan Values	n/a	n/a	High	High	0.0002319	1.088e-06	3.64
FALSE	High	[K].VVLIPQVSIK.[Q]		0.00532156	0.000581501	1	1	1	1	P19812	P19812 [1016-1025]		0	1095.71	FALSE			2618797			1.68583e+07		n/a	n/a	High	High	0.0002319	0.0007504	2.4	43.98
FALSE	High	[R].VTMLFDEEEEESK.[K]	1xOxidation [M3]	4.08696e-05	0.000581501	1	2	1	1	Hsl1-TAP	Hsl1-TAP [1294-1306]		0	1601.69	FALSE			2.13971e+06			1.37742e+07		n/a	n/a	High	High	0.0002319	1.368e-06	3.93	29.19
FALSE	High	[K].VTAVVESPEGER.[I]		0.00830603	0.000581501	1	2	1	1	P05030	P05030 [458-469]		0	1272.64	FALSE							No Quan Values	n/a	n/a	High	High	0.0002319	0.001344	1.7
FALSE	High	[K].VTALFLPLR.[E]		0.00370052	0.000581501	1	1	1	3	P07259	P07259 [1599-1607]		0	1029.65	FALSE			5.26899e+07			3.39187e+08		n/a	n/a	High	High	0.0002319	0.0004693	2.46	50.65
FALSE	High	[R].VSTELSSSMK.[S]	1xOxidation [M9]	0.00438434	0.000581501	1	1	1	3	P07259	P07259 [795-804]		0	1084.52	FALSE			38001216			2.4463e+08		n/a	n/a	High	High	0.0002319	0.0005846	2.05	18.02
FALSE	High	[R].VSTELSSSMK.[S]		0.00119588	0.000581501	1	1	1	2	P07259	P07259 [795-804]		0	1068.52	FALSE			3711046			2.38896e+07		n/a	n/a	High	High	0.0002319	0.0001088	2.8	21.9
FALSE	High	[R].VSSAEIR.[I]		0.0973686	0.000581501	1	1	1	1	Q00955	Q00955 [1420-1426]		0	761.415	FALSE			1.30107e+06			8.37554e+06		n/a	n/a	High	High	0.0002319	0.03383	2.18	17.66
FALSE	High	[R].VSLYWNNNSSGIPR.[E]		1.13347e-06	0.000581501	1	2	1	3	Hsl1-TAP	Hsl1-TAP [1194-1207]		0	1606.8	FALSE			19655240			1.26529e+08		n/a	n/a	High	High	0.0002319	1.311e-08	3.52	37.77
FALSE	High	[K].VSISHDDLQAVAVAVSTK.[K]		8.03193e-07	0.000581501	1	1	1	1	P19097	P19097 [1869-1886]		0	1839.98	FALSE			1.4375e+06			9.25382e+06		n/a	n/a	High	High	0.0002319	8.367e-09	4.28	38.27
FALSE	High	[K].VSINEPK.[L]		0.0567673	0.000581501	1	1	1	3	P07259	P07259 [199-205]		0	786.436	FALSE			35961384			2.31498e+08		n/a	n/a	High	High	0.0002319	0.01655	1.74	19.25
FALSE	High	[R].VSGDLNPIHVSR.[H]		3.23795e-05	0.000581501	1	1	1	3	P07149	P07149 [1556-1567]		0	1293.69	FALSE			4531445			2.91708e+07		n/a	n/a	High	High	0.0002319	1.01e-06	3	26.6
FALSE	High	[K].VSETIPNTK.[Q]		0.0644416	0.000581501	1	1	1	1	P25655	P25655 [332-340]		0	988.531	FALSE							No Quan Values	n/a	n/a	High	High	0.0002319	0.01956	1.77
FALSE	High	[R].VTLLEYLK.[Q]		0.0641404	0.000581501	1	2	1	1	P38631	P38631 [870-877]		0	978.587	FALSE			1.20096e+06			7.73109e+06		n/a	n/a	High	High	0.0002319	0.01941	1.94	46.89
FALSE	High	[K].VVNGNSADAAYAQVEIQPR.[A]		8.57004e-06	0.000581501	1	1	1	2	P19097	P19097 [967-985]		0	2002	FALSE			232023			1.49363e+06		n/a	n/a	High	High	0.0002319	1.806e-07	3.27	30.69
FALSE	High	[K].VVPWNYDFTK.[E]		0.0335315	0.000581501	1	1	1	1	P07259	P07259 [253-262]		0	1268.63	FALSE			5.43574e+06			3.49921e+07		n/a	n/a	High	High	0.0002319	0.008274	2.13	41.11
FALSE	High	[R].VVQSVNDATK.[R]		0.00473764	0.000581501	1	2	1	2	Hsl1-TAP	Hsl1-TAP [45-54]		0	1060.56	FALSE			12408236			7.9877e+07		n/a	n/a	High	High	0.0002319	0.0006487	2.11	17.22
FALSE	High	[KR].YEDEINKR.[TA]		0.0111538	0.000581501	7	21	1	6	Q7Z794; O95678; P02538; P48668; P35908; P04264; P13647	Q7Z794 [254-261]; O95678 [239-246]; P02538 [253-260]; P48668 [253-260]; P35908 [274-281]; P04264 [270-277]; P13647 [258-265]		1	1066.52	TRUE	803354		300956	919068		1.93738e+06	Shared	High	High	High	High	0.0002319	0.001966	2.18	16.84
FALSE	High	[K].YDDLPVNK.[V]		0.0132068	0.000581501	1	2	1	1	Hsl1-TAP	Hsl1-TAP [372-379]		0	963.478	FALSE			7.98226e+06			5.13852e+07		n/a	n/a	High	High	0.0002319	0.002446	2.46	22.51
FALSE	High	[R].YCGAILDR.[N]	1xCarbamidomethyl [C2]	0.086792	0.000581501	1	1	1	1	Q12680	Q12680 [399-406]		0	967.467	FALSE							No Quan Values	n/a	n/a	High	High	0.0002319	0.02907	2.33
FALSE	High	[K].YCEYLGK.[E]	1xCarbamidomethyl [C2]	0.0817283	0.000581501	1	1	1	1	P33892	P33892 [251-257]		0	932.418	FALSE							No Quan Values	n/a	n/a	High	High	0.0002319	0.02678	1.68
FALSE	High	[K].YAWVLDK.[L]		0.0626545	0.000581501	1	1	1	1	P02994	P02994 [56-62]		0	894.472	FALSE			2.17115e+06			1.39766e+07		n/a	n/a	High	High	0.0002319	0.01885	2.03	35.96
FALSE	High	[K].YAVGNVFFK.[K]		0.00743156	0.000581501	1	1	1	1	Q12680	Q12680 [125-133]		0	1044.55	FALSE							No Quan Values	n/a	n/a	High	High	0.0002319	0.001162	2.02
FALSE	High	[K].YASPNLNMK.[Y]	1xOxidation [M8]	0.010475	0.000581501	1	1	1	2	P19097	P19097 [1438-1446]		0	1053.5	FALSE			1.03318e+06			6.65101e+06		n/a	n/a	High	High	0.0002319	0.001818	2.21	19.79
FALSE	High	[R].YALQLQQIQGLISSIEAQLSELR.[S]		5.40541e-06	0.000581501	1	3	1	1	P13646-1	P13646-1 [356-378]		0	2601.42	TRUE							No Quan Values	High	n/a	n/a	High	0.0002319	9.934e-08	3.58
FALSE	High	[K].YAEEDQVQELLK.[V]		0.0264003	0.000581501	1	1	1	1	P40016	P40016 [25-36]		0	1464.72	FALSE							No Quan Values	n/a	n/a	High	High	0.0002319	0.006062	1.5
FALSE	High	[R].WVGYGQDSR.[L]		0.00133699	0.000581501	1	1	1	2	NP_414878.1	NP_414878.1 [159-167]		0	1067.49	FALSE	362104			414261				High	High	n/a	High	0.0002319	0.0001252	1.94	22.35
FALSE	High	[K].WTLLQEQGTK.[T]		0.0165651	0.000581501	3	4	1	3	P02538; P48668; P13647	P02538 [195-204]; P48668 [195-204]; P13647 [200-209]		0	1203.64	TRUE	307600			351906			Shared	High	High	High	High	0.0002319	0.003296	2.25	35.22
FALSE	High	[K].WLQNEGIPAVYGVDTR.[S]		2.74071e-06	0.000581501	1	1	1	2	P07259	P07259 [130-145]		0	1817.92	FALSE			2.29035e+07			1.47439e+08		n/a	n/a	High	High	0.0002319	4.119e-08	4.39	42.98
FALSE	High	[R].WIETQDVFLK.[D]		0.00261047	0.000581501	1	1	1	1	P19097	P19097 [28-37]		0	1278.67	FALSE			1339186			8.6209e+06		n/a	n/a	High	High	0.0002319	0.0002986	2.43	43.5
FALSE	High	[R].WLAHNGEINTLR.[G]		0.0551857	0.000581501	1	1	1	1	Q12680	Q12680 [287-298]		0	1423.74	FALSE							No Quan Values	n/a	n/a	High	High	0.0002319	0.01599	1.05
FALSE	High	[K].WETTTQFK.[A]		0.0236436	0.000581501	1	1	1	1	P07149	P07149 [490-497]		0	1040.5	FALSE			1.5432e+06			9.93423e+06		n/a	n/a	High	High	0.0002319	0.005249	2.54	25.97
FALSE	High	[K].WELLQQVDTSTR.[T]		3.2537e-05	0.000581501	1	1	1	3	P04264	P04264 [212-223]		0	1475.75	TRUE	1.82193e+06	1.5508e+06	2.01017e+06	2.08436e+06	1.5508e+06	1.29403e+07		High	High	High	High	0.0002319	1.018e-06	3.25	41.16
FALSE	High	[R].WDVPIVISDIDGTITK.[S]		9.42643e-07	0.000581501	1	1	1	49	Pah1-uniprot	Pah1-uniprot [390-405]		0	1771.95	FALSE	4.65556e+08	1.64096e+09	78073.3	5.32614e+08	1.64096e+09	502591		High	High	Peak Found	High	0.0002319	1.033e-08	4.55	57.08
FALSE	High	[K].WAYETFGDDR.[T]		0.000480471	0.000581501	1	1	1	1	Q00955	Q00955 [81-90]		0	1259.53	FALSE			514868			3.31442e+06		n/a	n/a	High	High	0.0002319	3.329e-05	2.8	33.03
FALSE	High	[K].VYGENFAPFLK.[T]		0.00321537	0.000581501	1	1	1	1	P40069	P40069 [604-614]		0	1284.66	FALSE							No Quan Values	High	n/a	n/a	High	0.0002319	0.0003913	2
FALSE	High	[K].VYFVPVTAEFVR.[K]		0.000795706	0.000581501	1	1	1	2	P07259	P07259 [495-506]		0	1426.77	FALSE			46293984			2.98014e+08		n/a	n/a	High	High	0.0002319	6.396e-05	2.72	50.35
FALSE	High	[R].VVYNGETLVLSGELVSPGAK.[G]		2.9281e-07	0.000581501	1	1	1	6	P07259	P07259 [1810-1829]		0	2032.1	FALSE			4.04996e+06			2.60713e+07		n/a	n/a	High	High	0.0002319	2.263e-09	4.08	45.38
FALSE	High	[K].VVSTHEQVLR.[T]		0.0411518	0.000581501	1	1	1	1	P02533	P02533 [460-469]		0	1167.65	TRUE							No Quan Values	High	n/a	n/a	High	0.0002319	0.01082	1.65
FALSE	High	[R].VVQSVNDATKR.[L]		0.000591906	0.000581501	1	2	1	3	Hsl1-TAP	Hsl1-TAP [45-55]		1	1216.66	FALSE			1.23744e+07			7.96591e+07		n/a	n/a	High	High	0.0002319	4.366e-05	2.7	16.82
FALSE	High	[K].TVEPVYQMHIK.[T]	1xOxidation [M8]	0.00177984	0.000581501	1	1	1	2	P07149	P07149 [1426-1436]		0	1360.69	FALSE			4.18816e+06			2.6961e+07		n/a	n/a	High	High	0.0002319	0.0001816	3.07	22.3
FALSE	High	[R].SLEDNETEIK.[V]		0.0269111	0.000581501	1	31	1	1	O13535	O13535 [1219-1228]		0	1177.56	FALSE							No Quan Values	n/a	n/a	High	High	0.0002319	0.006205	1.63
FALSE	High	[K].TVEEDHPIPEDVHENYENK.[V]		0.00704639	0.000581501	1	2	1	1	P05030	P05030 [483-501]		0	2294.02	FALSE							No Quan Values	n/a	n/a	High	High	0.0002319	0.001086	2.41
FALSE	High	[R].TTPSYVAFTDTER.[L]		0.000765421	0.000581501	1	2	1	3	P22202	P22202 [35-47]		0	1487.7	FALSE		424247	343589		424247	2.21183e+06		High	High	High	High	0.0002319	6.073e-05	2.61	31.98
FALSE	High	[K].STTTGHLIYK.[C]		0.00225714	0.000581501	1	1	1	5	P02994	P02994 [21-30]		0	1120.6	FALSE	1.6085e+06	1.66235e+06	672824	1.84019e+06	1.66235e+06	4.33125e+06		High	High	High	High	0.0002319	0.0002467	3.1	20.59
FALSE	High	[R].STSSFSCLSR.[H]	1xCarbamidomethyl [C7]	0.0215822	0.000581501	1	2	1	2	P35908	P35908 [36-45]		0	1131.51	TRUE							No Quan Values	n/a	High	High	High	0.0002319	0.004664	1.9
FALSE	High	[R].STPSVVGFGPK.[N]		0.0129543	0.000581501	1	1	1	1	P32589	P32589 [35-45]		0	1075.58	FALSE							No Quan Values	n/a	n/a	High	High	0.0002319	0.002399	1.78
FALSE	High	[K].STPFFAGFGNR.[I]		0.000350534	0.000581501	1	1	1	52	Pah1-uniprot	Pah1-uniprot [521-531]		0	1200.58	FALSE	2.45582e+09	2.81894e+09	1.23801e+06	2.80956e+09	2.81894e+09	7.96956e+06		High	High	High	High	0.0002319	2.216e-05	3.13	42.22
FALSE	High	[R].STNSWFDVTWR.[T]		0.000227629	0.000581501	1	1	1	1	P07149	P07149 [934-944]		0	1398.64	FALSE			399265			2.57023e+06		n/a	n/a	High	High	0.0002319	1.264e-05	2.53	48.42
FALSE	High	[K].STMSKGDIGKQIYLELGSPLASPK.[L]	1xOxidation [M3]	4.32425e-06	0.000581501	1	1	1	5	Pah1-uniprot	Pah1-uniprot [727-750]		2	2536.33	FALSE	2.53217e+06	1.74056e+07		2.89691e+06	1.74056e+07			High	High	n/a	High	0.0002319	7.422e-08	6.4	42.22
FALSE	High	[K].STMSKGDIGK.[Q]	1xOxidation [M3]	0.0388695	0.000581501	1	1	1	3	Pah1-uniprot	Pah1-uniprot [727-736]		1	1039.51	FALSE	765684	416524		875973	416524			High	High	n/a	High	0.0002319	0.01004	2.19	14.84
FALSE	High	[K].STMQELNSR.[L]	1xOxidation [M3]	0.00923822	0.000581501	1	1	1	4	P35527	P35527 [155-163]		0	1081.49	TRUE							No Quan Values	High	High	High	High	0.0002319	0.001545	2.47
FALSE	High	[K].STLVGHDTFTK.[V]		0.000235491	0.000581501	1	1	1	6	Streptavidin	Streptavidin [123-133]		0	1205.62	TRUE	1.50183e+06	3170246	1.24896e+06	1.71816e+06	3170246	8.04007e+06		High	High	High	High	0.0002319	1.323e-05	2.08	22.85
FALSE	High	[K].STLPADFEEVLR.[C]		0.00216077	0.000581501	1	1	1	1	Q12697	Q12697 [971-982]		0	1376.71	FALSE			526291			3.38795e+06		n/a	n/a	High	High	0.0002319	0.000234	1.9	46.6
FALSE	High	[R].SVAMSHPLR.[K]	1xOxidation [M4]	0.0242176	0.000581501	1	2	1	2	Hsl1-TAP	Hsl1-TAP [1018-1026]		0	1013.52	FALSE			1.80774e+06			1.16372e+07		n/a	n/a	High	High	0.0002319	0.005411	2.24	17.18
FALSE	High	[R].STLDPVEK.[V]		0.0345052	0.000581501	2	2	1	2	P10591; P10592	P10591 [309-316]; P10592 [309-316]		0	888.467	FALSE			1.28243e+06			8.25553e+06	Shared	n/a	n/a	High	High	0.0002319	0.008622	1.8	21.26
FALSE	High	[K].STELLIR.[K]		0.0688036	0.000581501	1	1	1	3	P61830	P61830 [58-64]		0	831.493	FALSE	3971116	3.48263e+06	1.4537e+06	4.54311e+06	3.48263e+06	9.35808e+06		High	High	High	High	0.0002319	0.02133	2.24	30.45
FALSE	High	[R].STDTASLSSASYNNYHTHHTAANLGK.[N]		9.33541e-07	0.000581501	1	1	1	2	Q07807	Q07807 [112-137]		0	2748.26	FALSE			805588			5.18591e+06		n/a	n/a	High	High	0.0002319	1.017e-08	5.75	21.19
FALSE	High	[K].STCACFEPSLDYCVVK.[M]	3xCarbamidomethyl [C3; C5; C13]	1.31976e-05	0.000581501	1	1	1	2	P07259	P07259 [768-783]		0	1935.83	FALSE			1.22986e+07			7.91711e+07		n/a	n/a	High	High	0.0002319	3.158e-07	4.65	39.63
FALSE	High	[K].SSVPGSAELR.[N]		0.0458972	0.000581501	1	1	1	1	P40016	P40016 [102-111]		0	1002.52	FALSE			308679			1.9871e+06		n/a	n/a	High	High	0.0002319	0.01251	1.85	21.97
FALSE	High	[R].SSVAVPYVIVPLK.[I]		0.000123528	0.000581501	1	1	1	4	Q2UVX4	Q2UVX4 [891-903]		0	1371.82	TRUE	1944360	2.11797e+06	1.75313e+06	2.22442e+06	2.11797e+06	1.12856e+07		High	High	High	High	0.0002319	5.733e-06	3.09	48.77
FALSE	High	[K].SSMQIDNAPTPHNTPASVLNPSYLK.[N]	1xOxidation [M3]	4.93579e-08	0.000581501	1	1	1	1	P25293	P25293 [11-35]		0	2698.31	FALSE			529868			3.41098e+06		n/a	n/a	High	High	0.0002319	2.257e-10	4.3	37.47
FALSE	High	[K].SSGIAVVTTTK.[I]		0.00802955	0.000581501	1	1	1	1	P25655	P25655 [1111-1121]		0	1063.6	FALSE							No Quan Values	n/a	n/a	High	High	0.0002319	0.00128	1.65
FALSE	High	[R].SSEEINSDNQNIILR.[S]		0.00148752	0.000581501	1	1	1	1	P40016	P40016 [197-211]		0	1731.85	FALSE							No Quan Values	n/a	n/a	High	High	0.0002319	0.000144	2.27
FALSE	High	[R].SSALASK.[A]		0.0960386	0.000581501	1	3	1	2	P07259	P07259 [733-739]		0	663.367	FALSE			1.22496e+06			7.88561e+06		n/a	n/a	High	High	0.0002319	0.0333	2.09	15.9
FALSE	High	[K].SSADTFTISGVSTNKENEGPEYPTKIEK.[N]		5.63659e-07	0.000581501	1	2	1	2	Hsl1-TAP	Hsl1-TAP [761-788]		2	3029.46	FALSE			3.73111e+06			2.40187e+07		n/a	n/a	High	High	0.0002319	5.288e-09	6.99	32.28
FALSE	High	[K].STFDEHLYTTK.[I]		0.039805	0.000581501	1	1	1	1	P53297	P53297 [230-240]		0	1341.63	FALSE							No Quan Values	n/a	n/a	High	High	0.0002319	0.01039	1.26
FALSE	High	[K].SSADTFTISGVSTNKENEGPEYPTK.[I]		1.41868e-08	0.000581501	1	2	1	2	Hsl1-TAP	Hsl1-TAP [761-785]		1	2659.24	FALSE			20259730			1.3042e+08		n/a	n/a	High	High	0.0002319	4.474e-11	7.49	31.73
FALSE	High	[R].SVAMSHPLRK.[Q]		0.00572242	0.000581501	1	2	1	1	Hsl1-TAP	Hsl1-TAP [1018-1027]		1	1125.62	FALSE							No Quan Values	n/a	n/a	High	High	0.0002319	0.0008249	2.03
FALSE	High	[R].SVAYMDREPQLTAIR.[E]	1xOxidation [M5]	0.000189308	0.000581501	1	1	1	1	P19812	P19812 [553-567]		1	1765.89	FALSE			1.66254e+06			1.07024e+07		n/a	n/a	High	High	0.0002319	9.969e-06	3.16	29.53
FALSE	High	[R].TAAENEFVTLKK.[D]		0.000788024	0.000581501	2	5	1	3	P02538; P48668	P02538 [261-272]; P48668 [261-272]		1	1350.73	TRUE	892473	742678	510679	1.02102e+06	742678	3.28746e+06	Shared	High	High	High	High	0.0002319	6.302e-05	2.63	26.5
FALSE	High	[R].TAAENEFVTLK.[K]		0.000511745	0.000581501	2	5	1	3	P02538; P48668	P02538 [261-271]; P48668 [261-271]		0	1222.63	TRUE			590038			3.79832e+06	Shared	n/a	High	High	High	0.0002319	3.621e-05	2.18	32.3
FALSE	High	[R].TAAENDFVVLKK.[D]		0.0111001	0.000581501	1	2	1	3	P19013	P19013 [309-320]		1	1334.73	TRUE							No Quan Values	High	High	High	High	0.0002319	0.001951	2.15
FALSE	High	[R].TAAENDFVVLK.[K]		0.00028179	0.000581501	1	2	1	3	P19013	P19013 [309-319]		0	1206.64	TRUE							No Quan Values	High	High	High	High	0.0002319	1.666e-05	2.32
FALSE	High	[R].TAAENDFVTLKK.[D]		0.000149257	0.000581501	1	2	1	4	P35908	P35908 [282-293]		1	1336.71	TRUE	1822717	981969	376479	2.08526e+06	981969	2.42355e+06		High	High	High	High	0.0002319	7.295e-06	3.14	25.97
FALSE	High	[R].TAAENDFVTLK.[K]		0.000970769	0.000581501	1	2	1	1	P35908	P35908 [282-292]		0	1208.62	TRUE	765710			876002				High	n/a	n/a	High	0.0002319	8.255e-05	2.69	31.71
FALSE	High	[K].SYELPDGQVITIGNER.[F]		1.35633e-06	0.000581501	1	1	1	5	P60010	P60010 [239-254]		0	1790.89	FALSE	2.14241e+06	2.45186e+06	2560102	2.451e+06	2.45186e+06	1.64804e+07		High	High	High	High	0.0002319	1.655e-08	2.83	41.28
FALSE	High	[R].SWYPASVDHEDDR.[Q]		0.00172044	0.000581501	1	1	1	1	Q00955	Q00955 [2157-2169]		0	1576.67	FALSE							No Quan Values	n/a	n/a	High	High	0.0002319	0.0001744	2.38
FALSE	High	[K].SVTIASEIYYDPDPR.[S]		2.70592e-05	0.000581501	1	1	1	1	P04050	P04050 [1145-1159]		0	1725.83	FALSE			698738			4.49807e+06		n/a	n/a	High	High	0.0002319	8e-07	2.74	38.78
FALSE	High	[K].SVSNASLDTQNTFEQNVESDKNFNK.[L]		2.28336e-05	0.000581501	1	1	1	1	Q07807	Q07807 [205-229]		1	2816.3	FALSE							No Quan Values	n/a	n/a	High	High	0.0002319	6.407e-07	4.6
FALSE	High	[R].SVAMSHPLRK.[Q]	1xOxidation [M4]	0.00519426	0.000581501	1	2	1	7	Hsl1-TAP	Hsl1-TAP [1018-1027]		1	1141.61	FALSE			16316874			1.05039e+08		n/a	n/a	High	High	0.0002319	0.00073	2.51	16.01
FALSE	High	[K].SVQNVEVEEAPSSDKK.[N]		1.22872e-07	0.000581501	1	2	1	4	Hsl1-TAP	Hsl1-TAP [1381-1396]		1	1745.86	FALSE			3.30693e+07			2.12881e+08		n/a	n/a	High	High	0.0002319	7.328e-10	5.08	19.33
FALSE	High	[K].SVNLPESGEYHFR.[D]		0.000545055	0.000581501	1	1	1	1	Q12680	Q12680 [851-863]		0	1534.73	FALSE							No Quan Values	n/a	n/a	High	High	0.0002319	3.926e-05	3.25
FALSE	High	[K].SVIDHMIIPEFTPNANLK.[I]	1xOxidation [M6]	0.0333718	0.000581501	1	1	1	1	P22515	P22515 [760-777]		0	2055.06	FALSE							No Quan Values	High	n/a	n/a	High	0.0002319	0.008227	1.78
FALSE	High	[R].SVGIGAYLVR.[L]		0.00583432	0.000581501	1	1	1	1	Q00955	Q00955 [1732-1741]		0	1034.6	FALSE			2405141			1.54829e+07		n/a	n/a	High	High	0.0002319	0.0008496	2.27	39.6
FALSE	High	[K].SVGEVMSIGR.[T]	1xOxidation [M6]	0.00186827	0.000581501	1	1	1	5	P07259	P07259 [805-814]		0	1050.52	FALSE			4.30422e+07			2.7708e+08		n/a	n/a	High	High	0.0002319	0.0001931	2.77	21.81
FALSE	High	[K].SVGEVMSIGR.[T]		0.00159201	0.000581501	1	1	1	1	P07259	P07259 [805-814]		0	1034.53	FALSE			3.67995e+06			2.36894e+07		n/a	n/a	High	High	0.0002319	0.0001576	2.87	29.8
FALSE	High	[R].SVFDATSDPVMHK.[Q]	1xOxidation [M11]	0.000555734	0.000581501	1	1	1	2	P38764	P38764 [296-308]		0	1449.67	FALSE							No Quan Values	n/a	n/a	High	High	0.0002319	4.02e-05	2.26
FALSE	High	[K].SVEMHHEQLEQGVPGDNVGFNVK.[N]	1xOxidation [M4]	2.63638e-06	0.000581501	1	1	1	2	P02994	P02994 [289-311]		0	2566.2	FALSE			3.25384e+06			2.09464e+07		n/a	n/a	High	High	0.0002319	3.91e-08	4.58	30.17
FALSE	High	[R].SVEDFMAAMQR.[V]	2xOxidation [M6; M9]	0.0485804	0.000581501	1	2	1	1	P05030	P05030 [899-909]		0	1316.56	FALSE							No Quan Values	n/a	n/a	High	High	0.0002319	0.01345	1.3
FALSE	High	[K].SVDPSRPVQYEGGGADTTATDIICPMYAR.[V]	1xCarbamidomethyl [C24]; 1xOxidation [M26]	0.000348838	0.000581501	1	1	1	1	NP_414878.1	NP_414878.1 [478-506]		0	3143.44	FALSE							No Quan Values	High	n/a	n/a	High	0.0002319	2.197e-05	2.79
FALSE	High	[R].SVDGNLLGDPLDFK.[M]		8.13911e-05	0.000581501	1	1	1	1	Q12697	Q12697 [851-864]		0	1489.75	FALSE			414586			2.66886e+06		n/a	n/a	High	High	0.0002319	3.341e-06	3.21	47.98
FALSE	High	[K].SVQNVEVEEAPSSDK.[K]		2.54836e-06	0.000581501	1	2	1	3	Hsl1-TAP	Hsl1-TAP [1381-1395]		0	1617.76	FALSE			3270675			2.10547e+07		n/a	n/a	High	High	0.0002319	3.735e-08	4.1	20.89
FALSE	High	[K].TADLASVLLLTSLQNR.[S]		2.58572e-06	0.000581501	1	1	1	3	P07259	P07259 [1635-1650]		0	1714.97	FALSE	185703	107367	1.01178e+06	212452	107367	6.51325e+06		Peak Found	Peak Found	High	High	0.0002319	3.806e-08	3.56	57.2
FALSE	High	[K].SSADTFTISGVSTNK.[E]		5.07503e-06	0.000581501	1	2	1	1	Hsl1-TAP	Hsl1-TAP [761-775]		0	1514.73	FALSE			6.96029e+06			4.48063e+07		n/a	n/a	High	High	0.0002319	9.132e-08	3.97	31.01
FALSE	High	[R].SQYEQLAEQNRK.[D]		3.65546e-05	0.000581501	1	1	1	6	P13645	P13645 [323-334]		1	1493.73	TRUE	4074838	2.0276e+06	3.19868e+06	4.66177e+06	2.0276e+06	2.05913e+07		High	High	High	High	0.0002319	1.18e-06	4.12	18.53
FALSE	High	[R].SLVGLGGTK.[S]		0.00838676	0.000581501	1	2	1	3	P35908	P35908 [62-70]		0	831.493	TRUE							No Quan Values	High	High	High	High	0.0002319	0.001361	2.09
FALSE	High	[K].SISMSVAGSR.[Q]	1xOxidation [M4]	0.0341776	0.000581501	1	1	1	1	P19013	P19013 [134-143]		0	1010.49	TRUE			212113			1.36546e+06		n/a	n/a	High	High	0.0002319	0.008473	1.66	18.12
FALSE	High	[K].SISISVAR.[G]		0.0488107	0.000581501	1	1	1	5	P04264	P04264 [75-82]		0	832.489	TRUE	9413144	6.03609e+06	8384265	1.0769e+07	6.03609e+06	5.3973e+07		High	High	High	High	0.0002319	0.01354	2.08	27.09
FALSE	High	[R].SISGPVITDVASLK.[A]		4.63639e-05	0.000581501	1	1	1	3	P07259	P07259 [1551-1564]		0	1386.78	FALSE			1.16966e+08			7.52957e+08		n/a	n/a	High	High	0.0002319	1.604e-06	3.42	41.4
FALSE	High	[K].SLSDATNETLR.[L]		0.00768751	0.000581501	1	1	1	1	P33892	P33892 [2302-2312]		0	1206.6	FALSE							No Quan Values	n/a	n/a	High	High	0.0002319	0.001217	1.41
FALSE	High	[R].SLQILWHGVSR.[E]		0.00115037	0.000581501	1	2	1	3	Hsl1-TAP	Hsl1-TAP [424-434]		0	1295.72	FALSE			33558561			2.16031e+08		n/a	n/a	High	High	0.0002319	0.0001034	2.97	39.25
FALSE	High	[K].SLQDANIR.[T]		0.0737897	0.000581501	1	1	1	1	Q12697	Q12697 [1041-1048]		0	916.485	FALSE							No Quan Values	n/a	n/a	High	High	0.0002319	0.02336	1.22
FALSE	High	[K].SLNNQFASFIDKVR.[F]		0.00382818	0.000581501	1	2	1	1	P04264	P04264 [186-199]		1	1638.86	TRUE							No Quan Values	n/a	High	n/a	High	0.0002319	0.0004904	1.63
FALSE	High	[K].SLNNQFASFIDK.[V]		0.000322787	0.000581501	1	2	1	3	P04264	P04264 [186-197]		0	1383.69	TRUE	13636066	9124851	3456500	1.56002e+07	9124851	2.22509e+07		High	High	High	High	0.0002319	1.985e-05	3.11	42.26
FALSE	High	[K].SIMDGIHDGHIKK.[L]	1xOxidation [M3]	0.00655303	0.000581501	1	1	1	2	P07149	P07149 [1072-1084]		1	1466.74	FALSE			1.43385e+06			9.23026e+06		n/a	n/a	High	High	0.0002319	0.0009841	2.45	17.82
FALSE	High	[R].SLVNLGGSK.[S]		0.0110466	0.000581501	1	1	1	4	P04264	P04264 [66-74]		0	874.499	TRUE	10655221	5.50438e+06	12990259	1.219e+07	5.50438e+06	8.36237e+07		High	High	High	High	0.0002319	0.001941	1.87	27.16
FALSE	High	[K].SLLPTIR.[R]		0.0852033	0.000581501	1	1	1	1	P19812	P19812 [1575-1581]		0	799.504	FALSE			1.06877e+06			6.88014e+06		n/a	n/a	High	High	0.0002319	0.02844	1.57	37.45
FALSE	High	[R].SLLEGEGSSGGGGR.[G]		0.000150712	0.000581501	1	1	1	3	P13645	P13645 [451-464]		0	1262.6	TRUE	2.18315e+06	1.83045e+06	3.63437e+06	2.49761e+06	1.83045e+06	2.33959e+07		High	High	High	High	0.0002319	7.416e-06	3.15	21.74
FALSE	High	[K].SLLATGFK.[L]		0.0274316	0.000581501	1	1	1	2	P07259	P07259 [1350-1357]		0	836.488	FALSE			2.30988e+07			1.48697e+08		n/a	n/a	High	High	0.0002319	0.006376	2.82	34.01
FALSE	High	[K].SLHTLFGDK.[L]		0.00434207	0.000581501	1	1	1	6	P02768-1	P02768-1 [89-97]		0	1017.54	TRUE	22550609	20287076	1.11398e+07	2.57988e+07	20287076	7.17116e+07		High	High	High	High	0.0002319	0.0005767	2.42	30.13
FALSE	High	[R].SIHNLPYFR.[Y]		0.0216861	0.000581501	1	1	1	2	P19812	P19812 [21-29]		0	1146.61	FALSE			2.07539e+06			1.33601e+07		n/a	n/a	High	High	0.0002319	0.004669	2.86	33.15
FALSE	High	[R].SIHITGVSNKEDLALIMTVK.[A]	1xOxidation [M17]	3.55342e-10	0.000581501	1	1	1	5	P07259	P07259 [1651-1670]		1	2185.19	FALSE			4.28228e+06			2.75668e+07		n/a	n/a	High	High	0.0002319	3.754e-13	5.59	38.98
FALSE	High	[R].SIHITGVSNK.[E]		0.000694656	0.000581501	1	1	1	2	P07259	P07259 [1651-1660]		0	1055.58	FALSE			8.14703e+06			5.24459e+07		n/a	n/a	High	High	0.0002319	5.362e-05	2.83	21.67
FALSE	High	[K].SLGKPGSMHLRPIATPYPVK.[E]	1xOxidation [M8]	0.0290533	0.000581501	1	1	1	2	Q00955	Q00955 [1471-1490]		0	2165.19	FALSE			437796			2.81828e+06		n/a	n/a	High	High	0.0002319	0.006852	2.69	28.37
FALSE	High	[K].SLGGGAALK.[D]		0.00776225	0.000581501	1	1	1	1	P19097	P19097 [1827-1835]		0	773.452	FALSE							No Quan Values	n/a	n/a	High	High	0.0002319	0.00123	1.9
FALSE	High	[R].SIEQNGSKLPNGPVILSPDRTMAALR.[R]	1xOxidation [M22]	0.00652139	0.000581501	1	1	1	1	Pah1-uniprot	Pah1-uniprot [459-484]		2	2780.47	FALSE							No Quan Values	n/a	High	n/a	High	0.0002319	0.00098	2.71
FALSE	High	[R].SIEQNGSKLPNGPVILSPDR.[T]		1.2944e-05	0.000581501	1	1	1	3	Pah1-uniprot	Pah1-uniprot [459-478]		1	2121.13	FALSE							No Quan Values	High	High	n/a	High	0.0002319	3.077e-07	4.57
FALSE	High	[R].SLLEGQDAK.[M]		0.0118192	0.000581501	1	3	1	3	P13646-1	P13646-1 [407-415]		0	960.5	TRUE	1.11037e+06	995092	657813	1.27031e+06	995092	4.23462e+06		High	High	High	High	0.0002319	0.002127	1.84	21.49
FALSE	High	[K].SRDTVGPWK.[L]		0.0246867	0.000581501	1	2	1	2	Hsl1-TAP	Hsl1-TAP [74-82]		1	1045.54	FALSE			2.67255e+06			1.72043e+07		n/a	n/a	High	High	0.0002319	0.00554	2.47	21.99
FALSE	High	[R].SLYFEDSDNEVDTEEK.[S]		1.14452e-06	0.000581501	1	1	1	53	Pah1-uniprot	Pah1-uniprot [505-520]		0	1919.8	FALSE	2.01974e+09	2.16043e+09	811059	2.31066e+09	2.16043e+09	5.22112e+06		High	High	High	High	0.0002319	1.322e-08	3.48	31.08
FALSE	High	[R].SLYFEDSDNEVDTEEKSTPFFAGFGNR.[I]		8.27981e-09	0.000581501	1	1	1	2	Pah1-uniprot	Pah1-uniprot [505-531]		1	3101.36	FALSE		1.37243e+06			1.37243e+06			n/a	High	n/a	High	0.0002319	2.225e-11	5.39	48.1
FALSE	High	[R].SQYEQLAEQNR.[K]		0.000393815	0.000581501	1	1	1	3	P13645	P13645 [323-333]		0	1365.64	TRUE							No Quan Values	High	High	High	High	0.0002319	2.569e-05	3.05
FALSE	High	[K].SQVDEIVLVGGSTR.[I]		5.17447e-06	0.000581501	2	2	1	1	P10591; P10592	P10591 [326-339]; P10592 [326-339]		0	1459.78	FALSE			2094704			1.34845e+07	Shared	n/a	n/a	High	High	0.0002319	9.339e-08	3.77	36.06
FALSE	High	[R].SQVALILETGEAR.[E]		0.000153665	0.000581501	1	1	1	1	Q12680	Q12680 [707-719]		0	1386.76	FALSE							No Quan Values	n/a	n/a	High	High	0.0002319	7.574e-06	3.14
FALSE	High	[K].SQSLGSVEEAFQLK.[S]		0.00156143	0.000581501	1	1	1	1	P39526	P39526 [1998-2011]		0	1522.77	FALSE							No Quan Values	n/a	n/a	High	High	0.0002319	0.0001535	1.38
FALSE	High	[K].SQFSINTLSQPESDK.[A]		8.36466e-06	0.000581501	1	2	1	1	Hsl1-TAP	Hsl1-TAP [544-558]		0	1680.81	FALSE			2.80057e+06			1.80284e+07		n/a	n/a	High	High	0.0002319	1.744e-07	3.51	33.53
FALSE	High	[K].SQAANSVDEALAAVK.[E]		2.78089e-06	0.000581501	1	1	1	4	P07259	P07259 [575-589]		0	1473.75	FALSE			65950972			4.24554e+08		n/a	n/a	High	High	0.0002319	4.182e-08	3.97	36.03
FALSE	High	[K].SPSPDPASLSSESER.[T]		0.00725394	0.000581501	1	1	1	1	Q07878	Q07878 [1362-1376]		0	1545.7	FALSE							No Quan Values	n/a	n/a	High	High	0.0002319	0.001124	1.34
FALSE	High	[R].SPSAEIGEYEK.[L]		0.00436315	0.000581501	1	1	1	1	Q04958	Q04958 [1227-1237]		0	1209.56	FALSE							No Quan Values	n/a	n/a	High	High	0.0002319	0.0005805	2.33
FALSE	High	[R].SPLLEQLR.[N]		0.0145442	0.000581501	1	1	1	1	Q07807	Q07807 [515-522]		0	955.557	FALSE			3188572			2.05262e+07		n/a	n/a	High	High	0.0002319	0.002789	2.33	34.51
FALSE	High	[R].SNYGMIAINPGR.[V]	1xOxidation [M5]	0.000147816	0.000581501	1	1	1	1	P07149	P07149 [1850-1861]		0	1308.64	FALSE			3.39153e+06			2.18327e+07		n/a	n/a	High	High	0.0002319	7.237e-06	3.21	27.94
FALSE	High	[R].SLYFEDSDNEVDTEEK.[S]	1xPhospho [S7(100)]	0.00293251	0.000581501	1	1	2	3	Pah1-uniprot	Pah1-uniprot [505-520]	Pah1-uniprot 1xPhospho [S511(100)]	0	1999.77	FALSE							No Quan Values	High	High	n/a	High	0.0002319	0.0003475	2.53
FALSE	High	[K].SNSDLHLLNNVSPSIVTLHSK.[G]	1xPhospho [T17(100)]	9.5522e-05	0.000581501	1	2	2	3	Hsl1-TAP	Hsl1-TAP [394-414]	Hsl1-TAP 1xPhospho [T410(100)]	0	2355.17	FALSE			1.15614e+06			7.44254e+06		n/a	n/a	High	High	0.0002319	4.089e-06	5.92	41.34
FALSE	High	[R].SNLNANLSVKR.[N]		0.00044459	0.000581501	1	2	1	2	Hsl1-TAP	Hsl1-TAP [1038-1048]		1	1215.68	FALSE							No Quan Values	n/a	n/a	High	High	0.0002319	3.011e-05	2.67
FALSE	High	[R].SNLNANLSVK.[R]		0.000784211	0.000581501	1	2	1	3	Hsl1-TAP	Hsl1-TAP [1038-1047]		0	1059.58	FALSE			36864956			2.37315e+08		n/a	n/a	High	High	0.0002319	6.269e-05	3	24.72
FALSE	High	[K].SNFATIADPEAR.[E]		0.000253266	0.000581501	1	1	1	4	P16521	P16521 [296-307]		0	1291.63	FALSE	790141	815362		903953	815362			High	High	n/a	High	0.0002319	1.45e-05	2.53	30.48
FALSE	High	[R].SNDALIK.[F]		0.0485804	0.000581501	1	1	1	1	P19097	P19097 [443-449]		0	760.42	FALSE							No Quan Values	n/a	n/a	High	High	0.0002319	0.0135	2.5
FALSE	High	[R].SMVFPKPTGFK.[F]	1xOxidation [M2]	0.0108353	0.000581501	1	1	1	1	Q12697	Q12697 [678-688]		0	1254.66	FALSE							No Quan Values	n/a	n/a	High	High	0.0002319	0.001893	1.47
FALSE	High	[R].SMQDVVEDYK.[S]	1xOxidation [M2]	0.0665884	0.000581501	1	1	1	1	Q7Z794	Q7Z794 [242-251]		0	1229.54	TRUE							No Quan Values	High	n/a	n/a	High	0.0002319	0.02046	1.23
FALSE	High	[R].SLYSLQSISKR.[S]		0.0632448	0.000581501	1	2	1	2	Hsl1-TAP	Hsl1-TAP [674-684]		1	1281.72	FALSE							No Quan Values	n/a	n/a	High	High	0.0002319	0.01905	1.79
FALSE	High	[R].SLYSLQSISK.[R]		0.00165498	0.000581501	1	2	1	2	Hsl1-TAP	Hsl1-TAP [674-683]		0	1125.62	FALSE			2.65422e+07			1.70863e+08		n/a	n/a	High	High	0.0002319	0.0001659	2.79	33.6
FALSE	High	[R].SLYNLGGSK.[R]		0.0828715	0.000581501	1	2	1	1	P13647	P13647 [64-72]		0	938.494	TRUE							No Quan Values	n/a	n/a	High	High	0.0002319	0.02741	1.41
FALSE	High	[R].SLYGLGGSK.[R]		0.0221068	0.000581501	2	3	1	3	P02538; P48668	P02538 [60-68]; P48668 [60-68]		0	881.473	TRUE	797575	689942		912457	689942		Shared	High	High	High	High	0.0002319	0.004805	1.7	26.36
FALSE	High	[K].SNSDLHLLNNVSPSIVTLHSK.[G]		7.46821e-07	0.000581501	1	2	1	4	Hsl1-TAP	Hsl1-TAP [394-414]		0	2275.2	FALSE			9.63537e+06			6.20269e+07		n/a	n/a	High	High	0.0002319	7.635e-09	6.3	40.74
FALSE	High	[K].TAETGYIQR.[R]		0.0045797	0.000581501	1	1	1	1	P04050	P04050 [831-839]		0	1038.52	FALSE			1.28925e+06			8.29946e+06		n/a	n/a	High	High	0.0002319	0.0006175	2.15	19.16
FALSE	High	[K].TAKVTKAPQR.[N]		0.00259784	0.000581501	1	1	1	2	Pah1-uniprot	Pah1-uniprot [680-689]		2	1099.66	FALSE		1.99178e+06			1.99178e+06			n/a	High	n/a	High	0.0002319	0.0002974	2.12	14.77
FALSE	High	[R].TALIDESATVR.[E]		0.0131432	0.000581501	1	1	1	1	P33892	P33892 [1958-1968]		0	1175.63	FALSE							No Quan Values	n/a	n/a	High	High	0.0002319	0.002444	2.24
FALSE	High	[R].TPEVDDEALEK.[F]		0.00223536	0.000581501	1	1	1	1	P02754	P02754 [125-135]		0	1245.58	TRUE							No Quan Values	n/a	n/a	High	High	0.0002319	0.0002442	1.9
FALSE	High	[R].TPANAAVPASTPLK.[Q]		0.000306014	0.000581501	1	1	1	1	P06169	P06169 [353-366]		0	1337.74	FALSE							No Quan Values	n/a	n/a	High	High	0.0002319	1.858e-05	3.49
FALSE	High	[R].TPAEMSRPATTTR.[N]	1xOxidation [M5]	0.060915	0.000581501	1	1	1	1	P19097	P19097 [1361-1373]		0	1434.7	FALSE							No Quan Values	n/a	n/a	High	High	0.0002319	0.01815	2
FALSE	High	[R].TNTSMVPGSPPNRTLDNFDSEITSGRK.[T]	1xOxidation [M5]	1.77426e-05	0.000581501	1	1	1	3	Pah1-uniprot	Pah1-uniprot [594-620]		2	2937.4	FALSE		5600843			5600843			n/a	High	n/a	High	0.0002319	4.619e-07	5.55	33.15
FALSE	High	[R].TNTSMVPGSPPNRTLDNFDSEITSGRK.[T]		0.014971	0.000581501	1	1	1	1	Pah1-uniprot	Pah1-uniprot [594-620]		2	2921.41	FALSE							No Quan Values	n/a	High	n/a	High	0.0002319	0.002895	1.77
FALSE	High	[R].TNTSMVPGSPPNRTLDNFDSEITSGR.[K]	1xOxidation [M5]	1.18405e-06	0.000581501	1	1	1	1	Pah1-uniprot	Pah1-uniprot [594-619]		1	2809.31	FALSE		5134785			5134785			n/a	High	n/a	High	0.0002319	1.383e-08	3.82	35.71
FALSE	High	[R].TNTSMVPGSPPNR.[T]	1xOxidation [M5]	2.85425e-05	0.000581501	1	1	1	41	Pah1-uniprot	Pah1-uniprot [594-606]		0	1373.65	FALSE	1.8528e+09	1.98348e+09	700431	2.11968e+09	1.98348e+09	4.50897e+06		High	High	High	High	0.0002319	8.58e-07	3.07	18.1
FALSE	High	[R].TNTSMVPGSPPNR.[T]		2.49172e-05	0.000581501	1	1	1	12	Pah1-uniprot	Pah1-uniprot [594-606]		0	1357.65	FALSE	2.2426e+08	3.01712e+08		2.56562e+08	3.01712e+08			High	High	n/a	High	0.0002319	7.169e-07	3.39	21.63
FALSE	High	[K].TNSHLPAGK.[Q]		0.00126141	0.000581501	1	1	1	2	P07149	P07149 [356-364]		0	924.49	FALSE			935580			6.02272e+06		n/a	n/a	High	High	0.0002319	0.0001163	3.57	16.29
FALSE	High	[K].TNNDDVYWSFTK.[G]		0.00438434	0.000581501	1	1	1	1	Q12697	Q12697 [947-958]		0	1489.66	FALSE							No Quan Values	n/a	n/a	High	High	0.0002319	0.0005855	1.55
FALSE	High	[R].TPEVDDEALEKFDK.[A]		1.15774e-05	0.000581501	1	1	1	1	P02754	P02754 [125-138]		1	1635.77	TRUE							No Quan Values	n/a	n/a	High	High	0.0002319	2.653e-07	3.78
FALSE	High	[R].TNAENEFVTIKK.[D]		4.61395e-05	0.000581501	1	1	1	6	P04264	P04264 [278-289]		1	1393.73	TRUE	6.66618e+06	2972547	2.38515e+06	7.62637e+06	2972547	1.53542e+07		High	High	High	High	0.0002319	1.599e-06	4.48	25.32
FALSE	High	[K].TMQDSVEDFK.[T]	1xOxidation [M2]	0.00708056	0.000581501	1	1	1	3	P19013	P19013 [289-298]		0	1215.52	TRUE							No Quan Values	High	High	High	High	0.0002319	0.00109	2.02
FALSE	High	[R].TMAALRR.[E]		0.0806	0.000581501	1	1	1	2	Pah1-uniprot	Pah1-uniprot [479-485]		1	818.467	FALSE	24952654	31273054		2.85468e+07	31273054			High	High	n/a	High	0.0002319	0.0263	1.87	18.14
FALSE	High	[K].TIYTPGSTVLYR.[V]		0.000499483	0.000581501	1	1	1	5	Q2UVX4	Q2UVX4 [136-147]		0	1370.73	TRUE	3.97721e+06	2978135	1480734	4.55009e+06	2978135	9.5321e+06		High	High	High	High	0.0002319	3.494e-05	2.3	35.05
FALSE	High	[R].TLYGMNPHSASEIDFEFK.[T]	1xOxidation [M5]	0.000204587	0.000581501	1	1	1	1	Q00955	Q00955 [420-437]		0	2101.95	FALSE			1.35894e+06			8.74807e+06		n/a	n/a	High	High	0.0002319	1.097e-05	4.23	38.79
FALSE	High	[K].TLWDDTHTIK.[F]		0.0361901	0.000581501	1	1	1	1	P33202	P33202 [944-953]		0	1229.62	FALSE			348576			2.24393e+06		n/a	n/a	High	High	0.0002319	0.009126	1.56	29.84
FALSE	High	[K].TLTYPEVVTPYNIDR.[L]		0.00136981	0.000581501	1	1	1	1	P04050	P04050 [373-387]		0	1780.91	FALSE			735052			4.73184e+06		n/a	n/a	High	High	0.0002319	0.000129	2.19	42.26
FALSE	High	[K].TITVDLPHGLQDGDVVR.[I]		0.00561267	0.000581501	1	1	1	1	P35191	P35191 [300-316]		0	1834.97	FALSE							No Quan Values	n/a	n/a	High	High	0.0002319	0.0008055	2.02
FALSE	High	[R].TLTETVGPNFLELNTK.[V]		0.0688036	0.000581501	1	1	1	1	P39526	P39526 [1098-1113]		0	1776.94	FALSE			172219			1.10865e+06		n/a	n/a	High	High	0.0002319	0.02132	1.47	46.31
FALSE	High	[R].TLSQIGGK.[L]		0.0751764	0.000581501	1	1	1	1	P38631	P38631 [1183-1190]		0	803.462	FALSE							No Quan Values	n/a	n/a	High	High	0.0002319	0.024	1.57
FALSE	High	[K].TLSLIQSYSLLDKPDEAIEK.[V]		2.54836e-06	0.000581501	1	1	1	2	P07149	P07149 [963-982]		0	2263.21	FALSE			698783			4.49836e+06		n/a	n/a	High	High	0.0002319	3.736e-08	4.35	47.82
FALSE	High	[R].TNAENEFVTIK.[K]		0.000718647	0.000581501	1	1	1	5	P04264	P04264 [278-288]		0	1265.64	TRUE	3.11764e+06	3.75073e+06	2738746	3.5667e+06	3.75073e+06	1.76305e+07		High	High	High	High	0.0002319	5.621e-05	2.93	30.99
FALSE	High	[R].TLSLAYIK.[N]		0.0662776	0.000581501	1	1	1	1	P33202	P33202 [682-689]		0	908.545	FALSE							No Quan Values	n/a	n/a	High	High	0.0002319	0.02038	1.49
FALSE	High	[R].TPHPALTEAK.[H]		0.00524481	0.000581501	1	1	1	4	NP_414878.1	NP_414878.1 [613-622]		0	1064.57	FALSE	617422	568854		706354	568854			High	High	n/a	High	0.0002319	0.0007364	2.09	18.54
FALSE	High	[K].TPSEYIQWR.[F]		0.0011786	0.000581501	1	2	1	2	P16521	P16521 [751-759]		0	1179.58	FALSE							No Quan Values	High	High	n/a	High	0.0002319	0.0001065	2.46
FALSE	High	[R].TTPSFVGFTDTER.[L]		0.000229848	0.000581501	1	1	1	1	P10592	P10592 [35-47]		0	1457.69	FALSE			734661			4.72932e+06		n/a	n/a	High	High	0.0002319	1.278e-05	2.42	37.22
FALSE	High	[R].TTPSFVAFTDTER.[L]		0.000194899	0.000581501	1	1	1	1	P10591	P10591 [35-47]		0	1471.71	FALSE			775874			4.99463e+06		n/a	n/a	High	High	0.0002319	1.031e-05	3.01	39.19
FALSE	High	[K].TTMDYITPSFANK.[A]	1xOxidation [M3]	6.67107e-05	0.000581501	1	1	1	1	P27809	P27809 [105-117]		0	1504.7	FALSE			869060			5.59451e+06		n/a	n/a	High	High	0.0002319	2.571e-06	3.14	31.9
FALSE	High	[R].TTLDAEK.[V]		0.0707582	0.000581501	1	1	1	1	P07149	P07149 [201-207]		0	777.399	FALSE							No Quan Values	n/a	n/a	High	High	0.0002319	0.02216	1.94
FALSE	High	[K].TTDDDRVNSVLR.[I]		0.00555858	0.000581501	1	1	1	1	P38631	P38631 [1590-1601]		1	1390.69	FALSE							No Quan Values	n/a	n/a	High	High	0.0002319	0.000794	2.42
FALSE	High	[R].TTAVNVIR.[H]		0.0192307	0.000581501	1	1	1	3	P07259	P07259 [693-700]		0	873.515	FALSE			76056704			4.89609e+08		n/a	n/a	High	High	0.0002319	0.004007	3	23.56
FALSE	High	[R].TTAENEFVMLK.[K]	1xOxidation [M9]	0.00664887	0.000581501	1	3	1	1	P13647	P13647 [266-276]		0	1298.63	TRUE							No Quan Values	n/a	n/a	High	High	0.0002319	0.001005	2.16
FALSE	High	[R].TSSNAVFNTK.[S]		0.000938364	0.000581501	1	1	1	1	P25655	P25655 [1953-1962]		0	1068.53	FALSE							No Quan Values	n/a	n/a	High	High	0.0002319	7.911e-05	2.84
FALSE	High	[R].TSQNSELNNMQDLVEDYKK.[K]	1xOxidation [M10]	3.21655e-06	0.000581501	1	2	1	3	P35908	P35908 [254-272]		1	2272.04	TRUE	537442		382199	614855		2.46038e+06		High	High	High	High	0.0002319	5.066e-08	4.64	25.7
FALSE	High	[R].TSQNSELNNMQDLVEDYKK.[K]		0.000694656	0.000581501	1	2	1	1	P35908	P35908 [254-272]		1	2256.04	TRUE							No Quan Values	High	n/a	n/a	High	0.0002319	5.354e-05	2.35
FALSE	High	[K].TPIVGQPSIPGGPVR.[L]		0.0109934	0.000581501	1	1	1	2	P12763	P12763 [334-348]		0	1474.84	TRUE	191880			219518				High	High	n/a	High	0.0002319	0.001928	1.93	34.09
FALSE	High	[K].TSQGLETQQR.[A]		0.0141294	0.000581501	1	1	1	2	Q2UVX4	Q2UVX4 [646-655]		0	1147.57	TRUE							No Quan Values	High	High	n/a	High	0.0002319	0.002672	2.1
FALSE	High	[K].TSIQHVGMINGR.[K]	1xOxidation [M8]	0.0039411	0.000581501	1	1	1	3	P07149	P07149 [1624-1635]		0	1328.67	FALSE			977804			6.29453e+06		n/a	n/a	High	High	0.0002319	0.0005111	2.34	20.1
FALSE	High	[R].TSFTSVSR.[S]		0.0261485	0.000581501	1	2	1	1	P13647	P13647 [30-37]		0	884.447	TRUE							No Quan Values	n/a	n/a	High	High	0.0002319	0.005969	1.94
FALSE	High	[K].TSFEYEGVQDIIGNGK.[L]		0.0942917	0.000581501	1	1	1	1	P38764	P38764 [319-334]		0	1756.84	FALSE							No Quan Values	n/a	n/a	High	High	0.0002319	0.0325	1.53
FALSE	High	[K].TSDQIHFFFAK.[L]		0.0117623	0.000581501	1	1	1	2	P41361	P41361 [148-158]		0	1340.66	TRUE	1.03536e+06	716078		1.18449e+06	716078			High	Peak Found	High	High	0.0002319	0.00211	2.38	41.7
FALSE	High	[K].TRLEQEIATYR.[RSN]		0.00153888	0.000581501	3	15	1	2	P13646-1; P02533; P08779	P13646-1 [396-406]; P02533 [406-416]; P08779 [408-418]		1	1379.73	TRUE							No Quan Values	High	n/a	High	High	0.0002319	0.0001508	2.63
FALSE	High	[R].TREIHNEAESQLR.[A]		0.0131432	0.000581501	1	1	1	1	P19097	P19097 [1490-1502]		1	1582.79	FALSE							No Quan Values	n/a	n/a	High	High	0.0002319	0.002439	1.61
FALSE	High	[R].TQYELIAQR.[S]		0.0319681	0.000581501	1	1	1	1	Q7Z794	Q7Z794 [340-348]		0	1121.59	TRUE							No Quan Values	High	n/a	n/a	High	0.0002319	0.007758	1.69
FALSE	High	[R].TQNGSDEDRNEEEDGLER.[S]		0.0509322	0.000581501	1	1	1	1	P33202	P33202 [87-104]		1	2092.86	FALSE							No Quan Values	n/a	n/a	High	High	0.0002319	0.01432	1.5
FALSE	High	[K].TPVFGICLGHQLIAR.[A]	1xCarbamidomethyl [C7]	3.95561e-07	0.000581501	1	1	1	3	P07259	P07259 [296-310]		0	1681.92	FALSE			2.93141e+06			1.88707e+07		n/a	n/a	High	High	0.0002319	3.349e-09	5.11	46.09
FALSE	High	[K].TPSLTVYLEPGHAADQEQAK.[L]		1.39142e-08	0.000581501	1	1	1	2	P04050	P04050 [1113-1132]		0	2155.07	FALSE			1308475			8.4232e+06		n/a	n/a	High	High	0.0002319	4.352e-11	5.7	37.2
FALSE	High	[K].TSPSNSPEASPSLAK.[I]		0.000112106	0.000581501	1	1	1	1	P19812	P19812 [291-305]		0	1472.72	FALSE							No Quan Values	n/a	n/a	High	High	0.0002319	5.055e-06	3.25
FALSE	High	[R].TISGFMNYSR.[A]	1xOxidation [M6]	0.00910521	0.000581501	1	2	1	1	P38631	P38631 [953-962]		0	1191.55	FALSE			486486			3.13171e+06		n/a	n/a	High	High	0.0002319	0.001512	1.84	25.76
FALSE	High	[R].TLSDYNIQK.[E]		0.00983728	0.000581501	1	3	1	3	P05759	P05759 [55-63]		0	1081.55	FALSE		1.2177e+06	1.36894e+06		1.2177e+06	8.81244e+06		High	High	High	High	0.0002319	0.00167	1.9	22.63
FALSE	High	[R].TLQNSASKR.[S]		0.020178	0.000581501	1	2	1	1	Hsl1-TAP	Hsl1-TAP [665-673]		1	1004.55	FALSE			209019			1.34555e+06		n/a	n/a	High	High	0.0002319	0.004255	1.81	14.95
FALSE	High	[R].TGHIRDDISIQEYLTSEANR.[L]		0.000113199	0.000581501	1	1	1	2	Q00955	Q00955 [1344-1363]		1	2318.14	FALSE							No Quan Values	n/a	n/a	High	High	0.0002319	5.111e-06	3.64
FALSE	High	[R].TFTGDFLR.[R]		0.0413478	0.000581501	1	1	1	1	P07149	P07149 [945-952]		0	956.484	FALSE			3951176			2.54354e+07		n/a	n/a	High	High	0.0002319	0.01092	2.01	37.02
FALSE	High	[K].TFSSLKDR.[R]		0.0207684	0.000581501	1	1	1	2	P19812	P19812 [906-913]		1	953.505	FALSE							No Quan Values	n/a	n/a	High	High	0.0002319	0.00442	1.57
FALSE	High	[K].TFFPDEDTAIQEAQTR.[F]		0.0101757	0.000581501	1	1	1	1	P53297	P53297 [548-563]		0	1868.87	FALSE							No Quan Values	n/a	n/a	High	High	0.0002319	0.001748	1.5
FALSE	High	[R].TFEEAIQK.[A]		0.0185939	0.000581501	1	1	1	5	P07259	P07259 [815-822]		0	965.494	FALSE			5.70952e+07			3.67546e+08		n/a	n/a	High	High	0.0002319	0.003841	2.36	22.78
FALSE	High	[R].TFDSSWNWAK.[Q]		0.00223536	0.000581501	1	1	1	1	P19097	P19097 [401-410]		0	1241.56	FALSE			467989			3.01264e+06		n/a	n/a	High	High	0.0002319	0.0002449	2.05	39.01
FALSE	High	[K].TEQNYPELADAVK.[S]		0.00120753	0.000581501	1	1	1	1	P32621	P32621 [68-80]		0	1477.72	FALSE							No Quan Values	n/a	n/a	High	High	0.0002319	0.0001096	3.31
FALSE	High	[R].TEQIEHILK.[S]		0.0067461	0.000581501	1	1	1	2	Q00955	Q00955 [1041-1049]		0	1110.62	FALSE							No Quan Values	n/a	n/a	High	High	0.0002319	0.001027	2.44
FALSE	High	[K].TEMYTEVK.[N]	1xOxidation [M3]	0.0533942	0.000581501	1	1	1	2	Q00955	Q00955 [1454-1461]		0	1016.46	FALSE			983642			6.33212e+06		n/a	n/a	High	High	0.0002319	0.01525	2.04	18.17
FALSE	High	[KR].TEITELRR.[TS]		0.0549263	0.000581501	1	4	1	2	P13646-1	P13646-1 [319-326]		1	1017.57	TRUE							No Quan Values	High	n/a	High	High	0.0002319	0.01583	2.2
FALSE	High	[K].TGLVSVDDDIYQK.[G]		2.30562e-05	0.000581501	1	1	1	1	Q00955	Q00955 [217-229]		0	1452.72	FALSE			1.97907e+06			1.27401e+07		n/a	n/a	High	High	0.0002319	6.5e-07	3.29	33.77
FALSE	High	[KR].TEITELR.[R]		0.060915	0.000581501	1	4	1	1	P13646-1	P13646-1 [319-325]		0	861.468	TRUE							No Quan Values	n/a	High	n/a	High	0.0002319	0.01818	1.52
FALSE	High	[K].TDVLYCTR.[V]	1xCarbamidomethyl [C6]	0.00893083	0.000581501	1	1	1	2	P07259	P07259 [2127-2134]		0	1027.49	FALSE			19119932			1.23083e+08		n/a	n/a	High	High	0.0002319	0.001474	2.45	23.5
FALSE	High	[R].TDRPSQQLR.[S]		0.0216861	0.000581501	1	1	1	2	NP_414878.1	NP_414878.1 [45-53]		0	1100.58	FALSE							No Quan Values	High	High	n/a	High	0.0002319	0.004694	3.06
FALSE	High	[K].TDLELLVER.[L]		0.00417701	0.000581501	1	1	1	1	P38764	P38764 [47-55]		0	1087.6	FALSE			241543			1.55491e+06		n/a	n/a	High	High	0.0002319	0.0005482	1.8	40.15
FALSE	High	[R].TDATFIR.[V]		0.0659681	0.000581501	1	1	1	1	P33299	P33299 [267-273]		0	823.431	FALSE							No Quan Values	n/a	n/a	High	High	0.0002319	0.02022	1.79
FALSE	High	[K].TCVADESAENCDK.[S]	2xCarbamidomethyl [C2; C11]	3.3014e-05	0.000581501	1	1	1	4	P02768-1	P02768-1 [76-88]		0	1498.58	TRUE	2.58971e+06		1.49473e+06	2.96273e+06		9.6222e+06		High	High	High	High	0.0002319	1.034e-06	3.31	16.77
FALSE	High	[R].TCSSFIAAMER.[L]	1xCarbamidomethyl [C2]; 1xOxidation [M9]	0.000342135	0.000581501	1	1	1	3	P07259	P07259 [1963-1973]		0	1288.57	FALSE			21665398			1.39469e+08		n/a	n/a	High	High	0.0002319	2.141e-05	2.63	24.97
FALSE	High	[R].TCILHGPVAAQFTK.[V]	1xCarbamidomethyl [C2]	1.23091e-06	0.000581501	1	1	1	2	P07149	P07149 [1051-1064]		0	1542.81	FALSE			1.87388e+06			1.2063e+07		n/a	n/a	High	High	0.0002319	1.46e-08	5.38	33.66
FALSE	High	[R].TASGNIIPSSTGAAK.[A]		6.2938e-05	0.000581501	1	3	1	1	P00358	P00358 [199-213]		0	1374.72	FALSE			673723			4.33704e+06		n/a	n/a	High	High	0.0002319	2.384e-06	3.06	23.95
FALSE	High	[K].TANNTGLR.[S]		0.0293326	0.000581501	1	2	1	4	Hsl1-TAP	Hsl1-TAP [493-500]		0	846.443	FALSE			5978853			3.84884e+07		n/a	n/a	High	High	0.0002319	0.00695	2.11	16.51
FALSE	High	[K].TALSVGTAPPFSTNSK.[K]		0.000553044	0.000581501	1	1	1	1	Q07807	Q07807 [83-98]		0	1577.82	FALSE			932948			6.00578e+06		n/a	n/a	High	High	0.0002319	3.981e-05	2.85	34.82
FALSE	High	[R].TELILLHPER.[Y]		0.034341	0.000581501	1	1	1	1	Q04958	Q04958 [1248-1257]		0	1220.7	FALSE							No Quan Values	n/a	n/a	High	High	0.0002319	0.008543	2.72
FALSE	High	[R].THNLEPYFESFINNLR.[R]		1.14656e-05	0.000581501	1	1	1	1	P04264	P04264 [224-239]		0	1993.98	TRUE		214520			214520			n/a	High	n/a	High	0.0002319	2.633e-07	3.24	54.37
FALSE	High	[KR].TKDNNLLGK.[F]		0.00212957	0.000581501	3	4	1	2	P10591; P22202; P10592	P10591 [447-455]; P22202 [448-456]; P10592 [447-455]		1	1002.56	FALSE							No Quan Values	n/a	n/a	High	High	0.0002319	0.0002299	2.16
FALSE	High	[K].TKEPVDDKDVK.[A]		0.00129237	0.000581501	1	1	1	2	P19097	P19097 [1080-1090]		2	1273.66	FALSE			1.91896e+06			1.23532e+07		n/a	n/a	High	High	0.0002319	0.0001197	3.27	16.03
FALSE	High	[R].TLQNSASK.[R]		0.0249246	0.000581501	1	2	1	2	Hsl1-TAP	Hsl1-TAP [665-672]		0	848.447	FALSE			1.92948e+06			1.24209e+07		n/a	n/a	High	High	0.0002319	0.005601	1.87	15.15
FALSE	High	[R].TLQGLEIELQSQLSMK.[A]	1xOxidation [M15]	0.0206688	0.000581501	1	6	1	1	P13646-1	P13646-1 [327-342]		0	1833.96	TRUE							No Quan Values	n/a	High	n/a	High	0.0002319	0.004394	2.07
FALSE	High	[R].TLPHFSKDDYSPESK.[G]		0.000462183	0.000581501	1	1	1	2	P04050	P04050 [783-797]		1	1750.83	FALSE							No Quan Values	n/a	n/a	High	High	0.0002319	3.16e-05	3.17
FALSE	High	[R].TLPEILSMIGGR.[M]	1xOxidation [M8]	0.0612017	0.000581501	1	1	1	1	P33202	P33202 [147-158]		0	1302.71	FALSE			338290			2.17771e+06		n/a	n/a	High	High	0.0002319	0.01824	1.64	47.27
FALSE	High	[K].TLNDMRQEYEQLIAK.[N]	1xOxidation [M5]	0.000397654	0.000581501	1	1	1	2	P35527	P35527 [322-336]		1	1867.92	TRUE	1.66098e+06		440063	1.90022e+06		2.83287e+06		High	n/a	High	High	0.0002319	2.604e-05	2.38	31.13
FALSE	High	[K].TIMVNYNPETVSTDYDEADR.[L]	1xOxidation [M3]	6.45668e-07	0.000581501	1	1	1	1	P07259	P07259 [1016-1035]		0	2349.02	FALSE			2993634			1.92713e+07		n/a	n/a	High	High	0.0002319	6.311e-09	4.54	34.02
FALSE	High	[K].TIIGSEDGLGVECLR.[G]	1xCarbamidomethyl [C13]	1.13347e-06	0.000581501	1	1	1	1	Q00955	Q00955 [1692-1706]		0	1618.81	FALSE			1.23213e+06			7.93171e+06		n/a	n/a	High	High	0.0002319	1.306e-08	3.9	39.39
FALSE	High	[R].TLLEGEESR.[M]		0.000732726	0.000581501	1	2	1	9	P04264	P04264 [484-492]		0	1033.52	TRUE	4982369	4.20991e+06	7682604	5.70002e+06	4.20991e+06	4.94561e+07		High	High	High	High	0.0002319	5.733e-05	2.14	22.1
FALSE	High	[K].TLLDIDNTR.[M]		0.00202878	0.000581501	1	1	1	3	P35527	P35527 [225-233]		0	1060.56	TRUE	3.55288e+06	1.00679e+06	2.08104e+06	4.06463e+06	1.00679e+06	1.33965e+07		High	High	High	High	0.0002319	0.0002155	1.79	32.67
FALSE	High	[K].TLGEQLIENCK.[Q]	1xCarbamidomethyl [C10]	0.00022434	0.000581501	1	1	1	1	P19097	P19097 [471-481]		0	1304.65	FALSE			1.70211e+06			1.09572e+07		n/a	n/a	High	High	0.0002319	1.24e-05	3.23	30.7
FALSE	High	[R].TIFFKDDGNYK.[T]		0.00247492	0.000581501	1	1	1	5	Q9U6Y5	Q9U6Y5 [97-107]		1	1347.66	TRUE	676059	618798	375506	773437	618798	2.41729e+06		High	High	High	High	0.0002319	0.0002783	2.74	29.56
FALSE	High	[K].TLEHLASSEDENVKK.[F]		5.52827e-07	0.000581501	1	1	1	1	P25655	P25655 [1533-1547]		1	1699.85	FALSE							No Quan Values	n/a	n/a	High	High	0.0002319	5.171e-09	4.03
FALSE	High	[K].TIEADLTADDFSR.[L]		0.000621325	0.000581501	1	1	1	1	P33892	P33892 [718-730]		0	1453.68	FALSE							No Quan Values	n/a	n/a	High	High	0.0002319	4.655e-05	2.04
FALSE	High	[R].TLDNFDSEITSGRKTLFR.[G]		0.0255293	0.000581501	1	1	1	2	Pah1-uniprot	Pah1-uniprot [607-624]		2	2100.07	FALSE							No Quan Values	n/a	High	n/a	High	0.0002319	0.005787	1.16
FALSE	High	[R].TLDNFDSEITSGRK.[T]		4.22063e-06	0.000581501	1	1	1	34	Pah1-uniprot	Pah1-uniprot [607-620]		1	1582.77	FALSE	1098575621	1240774816	99836	1.25681e+09	1240774816	642686		High	High	High	High	0.0002319	7.181e-08	4.27	28.79
FALSE	High	[R].TLDNFDSEITSGR.[K]		5.45811e-06	0.000581501	1	1	1	48	Pah1-uniprot	Pah1-uniprot [607-619]		0	1454.68	FALSE	2.52895e+09	2.59536e+09	834500	2.89322e+09	2.59536e+09	5.37203e+06		High	High	High	High	0.0002319	1.001e-07	4.13	32.28
FALSE	High	[K].TLCSEYLNATECRDMTPVVEK.[Y]	2xCarbamidomethyl [C3; C12]; 1xOxidation [M15]	0.00138988	0.000581501	1	1	1	1	P19812	P19812 [421-441]		1	2532.14	FALSE							No Quan Values	n/a	n/a	High	High	0.0002319	0.0001321	2.96
FALSE	High	[K].TLCSEYLNATECR.[D]	2xCarbamidomethyl [C3; C12]	3.74522e-05	0.000581501	1	1	1	1	P19812	P19812 [421-433]		0	1616.7	FALSE			1.28008e+06			8.24041e+06		n/a	n/a	High	High	0.0002319	1.217e-06	2.93	30.18
FALSE	High	[K].TLANTAVVIR.[D]		0.0051442	0.000581501	1	1	1	1	P05030	P05030 [175-184]		0	1057.64	FALSE							No Quan Values	n/a	n/a	High	High	0.0002319	0.0007214	2.13
FALSE	High	[R].TIAMDGTEGLVR.[G]	1xOxidation [M4]	0.00222455	0.000581501	1	1	1	3	P00830	P00830 [94-105]		0	1278.64	FALSE	657682		725356	752414		4.66942e+06		High	High	High	High	0.0002319	0.0002434	1.86	26.13
FALSE	High	[R].TLACYSDAIVMR.[H]	1xCarbamidomethyl [C4]; 1xOxidation [M11]	0.000609386	0.000581501	1	1	1	3	P07259	P07259 [2000-2011]		0	1415.67	FALSE			30271155			1.94868e+08		n/a	n/a	High	High	0.0002319	4.514e-05	2.7	30.87
FALSE	High	[R].TKYEHELALR.[Q]		0.00377294	0.000581501	1	1	1	3	P08779	P08779 [204-213]		1	1259.67	TRUE							No Quan Values	High	High	High	High	0.0002319	0.0004803	2.13
FALSE	High	[R].TKNFQQKLNK.[K]		0.00162319	0.000581501	1	1	1	1	Pah1-uniprot	Pah1-uniprot [191-200]		2	1248.71	FALSE							No Quan Values	n/a	High	n/a	High	0.0002319	0.0001615	3.47
FALSE	High	[R].TTVEYLIK.[L]		0.0595011	0.000581501	1	1	1	1	Q00955	Q00955 [538-545]		0	966.551	FALSE							No Quan Values	n/a	n/a	High	High	0.0002319	0.01759	2.35
FALSE	High	[K].INVSNDVHSLGNSDTESRR.[E]		3.84898e-06	0.000581501	1	1	1	26	Pah1-uniprot	Pah1-uniprot [802-820]		1	2100.01	FALSE	512588631	7.98147e+08		5.86421e+08	7.98147e+08			High	High	n/a	High	0.0002319	6.384e-08	5.07	22.67
FALSE	High	[K].YYTFNGPNYNENETIR.[H]		3.77501e-06	0.000581501	1	1	1	1	Q00955	Q00955 [1275-1290]		0	1994.89	FALSE			699281			4.50156e+06		n/a	n/a	High	High	0.0002319	6.206e-08	3.17	33.13
FALSE	High	[R].LNVENPK.[L]		0.0947256	0.000581501	1	1	1	1	NP_414878.1	NP_414878.1 [294-300]		0	813.446	FALSE	1.32578e+06	1.47145e+06		1.51675e+06	1.47145e+06			High	Peak Found	n/a	High	0.0002319	0.03274	1.88	18.66
FALSE	High	[R].EQYEAMAER.[N]	1xOxidation [M6]	0.0233056	0.000581501	1	2	1	2	P13646-1	P13646-1 [279-287]		0	1142.48	TRUE							No Quan Values	High	High	n/a	High	0.0002319	0.005127	1.51
FALSE	High	[K].EQTFGTLFAR.[T]		0.00572242	0.000581501	1	3	1	1	P38631	P38631 [1173-1182]		0	1169.59	FALSE			2.15507e+06			1.38731e+07		n/a	n/a	High	High	0.0002319	0.0008273	2.4	40.67
FALSE	High	[R].EQSVNETGRNQLPHNSMDDKDLDSR.[V]	1xOxidation [M17]	0.00714941	0.000581501	1	1	1	2	Pah1-uniprot	Pah1-uniprot [821-845]		2	2901.3	FALSE							No Quan Values	n/a	High	n/a	High	0.0002319	0.001105	2.26
FALSE	High	[R].EQSVNETGR.[N]		0.00396024	0.000581501	1	1	1	20	Pah1-uniprot	Pah1-uniprot [821-829]		0	1019.48	FALSE	677319875	3.80964e+08	61062.9	7.7488e+08	3.80964e+08	393087		High	High	Peak Found	High	0.0002319	0.0005127	2.51	15.37
FALSE	High	[R].EQDALFITR.[L]		0.0191384	0.000581501	1	1	1	3	P38764	P38764 [841-849]		0	1092.57	FALSE	279914	225203	632570	320233	225203	4.07212e+06		High	High	High	High	0.0002319	0.003973	2.22	34.08
FALSE	High	[K].EPVALIETVR.[Q]		0.0769446	0.000581501	1	1	1	2	P32565	P32565 [912-921]		0	1126.65	FALSE							No Quan Values	n/a	n/a	High	High	0.0002319	0.02484	1.44
FALSE	High	[R].EPQVDLEK.[E]		0.083642	0.000581501	1	1	1	1	P39986	P39986 [1087-1094]		0	957.489	FALSE							No Quan Values	n/a	n/a	High	High	0.0002319	0.02769	1.6
FALSE	High	[R].EPGANAIGMVAFK.[I]	1xOxidation [M9]	0.00499688	0.000581501	1	1	1	1	Q00955	Q00955 [1556-1568]		0	1320.66	FALSE							No Quan Values	n/a	n/a	High	High	0.0002319	0.0006923	2.48
FALSE	High	[K].EPASHWTHER.[G]		0.000711709	0.000581501	1	2	1	4	Hsl1-TAP	Hsl1-TAP [918-927]		0	1249.57	FALSE			6.10463e+06			3.9298e+07		n/a	n/a	High	High	0.0002319	5.536e-05	3.58	16.94
FALSE	High	[K].ENTLSSSYLEEQKPK.[R]		6.1619e-06	0.000581501	1	2	1	4	Hsl1-TAP	Hsl1-TAP [813-827]		0	1752.87	FALSE			3.40264e+07			2.19042e+08		n/a	n/a	High	High	0.0002319	1.171e-07	4.8	25.27
FALSE	High	[R].ESFEDNVVR.[F]		0.00978986	0.000581501	1	1	1	1	P04050	P04050 [712-720]		0	1094.51	FALSE			1.75872e+06			1.13216e+07		n/a	n/a	High	High	0.0002319	0.001665	2.41	24.75
FALSE	High	[R].ENTFTDNDPHNFLGVVR.[S]		0.000161303	0.000581501	1	1	1	1	Q12697	Q12697 [914-930]		0	1974.93	FALSE							No Quan Values	n/a	n/a	High	High	0.0002319	8.064e-06	2.74
FALSE	High	[K].ENSLIEPR.[S]		0.0262741	0.000581501	1	1	1	1	P39526	P39526 [1551-1558]		0	957.5	FALSE							No Quan Values	n/a	n/a	High	High	0.0002319	0.006032	1.84
FALSE	High	[K].ENMAIMHPLPR.[V]	2xOxidation [M3; M6]	0.00238077	0.000581501	1	1	1	2	P07259	P07259 [2165-2175]		0	1340.64	FALSE			63822780			4.10854e+08		n/a	n/a	High	High	0.0002319	0.0002646	3.27	20.46
FALSE	High	[K].ENMAIMHPLPR.[V]	1xOxidation [M]	0.000839312	0.000581501	1	1	2	4	P07259	P07259 [2165-2175]		0	1324.65	FALSE			844141			5.43409e+06		n/a	n/a	High	High	0.0002319	6.858e-05	2.69	25.74
FALSE	High	[K].ENIIQMEMIENR.[T]	2xOxidation [M6; M8]	0.000275038	0.000581501	1	1	1	2	P07149	P07149 [1216-1227]		0	1551.71	FALSE			1.50914e+06			9.71499e+06		n/a	n/a	High	High	0.0002319	1.611e-05	2.77	27.92
FALSE	High	[K].ENEGPEYPTKIEK.[N]		0.000236637	0.000581501	1	2	1	1	Hsl1-TAP	Hsl1-TAP [776-788]		1	1533.74	FALSE			1.40008e+06			9.01291e+06		n/a	n/a	High	High	0.0002319	1.327e-05	3.47	21.16
FALSE	High	[K].ENEGPEYPTK.[I]		0.00315364	0.000581501	1	2	1	1	Hsl1-TAP	Hsl1-TAP [776-785]		0	1163.52	FALSE			4022435			2.58941e+07		n/a	n/a	High	High	0.0002319	0.0003808	2.8	18.2
FALSE	High	[K].ENANNTENNYSK.[I]		0.000739869	0.000581501	1	2	1	1	Hsl1-TAP	Hsl1-TAP [1340-1351]		0	1397.59	FALSE			1.15689e+06			7.44741e+06		n/a	n/a	High	High	0.0002319	5.827e-05	2.93	15.34
FALSE	High	[R].EMLIEAYKENR.[L]	1xOxidation [M2]	0.000485155	0.000581501	1	1	1	1	P25655	P25655 [907-917]		1	1411.69	FALSE							No Quan Values	n/a	n/a	High	High	0.0002319	3.366e-05	2.83
FALSE	High	[K].EIYYTPDPSELAAK.[E]		7.00268e-05	0.000581501	1	1	1	1	P19097	P19097 [87-100]		0	1596.78	FALSE			1.92957e+06			1.24215e+07		n/a	n/a	High	High	0.0002319	2.737e-06	2.58	35.19
FALSE	High	[K].ELVETSEVRK.[A]		0.00974266	0.000581501	1	1	1	2	P19097	P19097 [946-955]		1	1189.64	FALSE							No Quan Values	n/a	n/a	High	High	0.0002319	0.001653	2.86
FALSE	High	[K].ENSVLTER.[T]		0.0132068	0.000581501	1	1	1	1	Q00955	Q00955 [1672-1679]		0	947.479	FALSE							No Quan Values	n/a	n/a	High	High	0.0002319	0.002458	2.31
FALSE	High	[K].ELVETSEVR.[K]		0.0104245	0.000581501	1	1	1	1	P19097	P19097 [946-954]		0	1061.55	FALSE							No Quan Values	n/a	n/a	High	High	0.0002319	0.001808	1.84
FALSE	High	[R].ESGYAFIANLAK.[V]		0.0045797	0.000581501	1	1	1	1	P40069	P40069 [592-603]		0	1283.66	FALSE	429732	564306	221947	491630	564306	1.42877e+06		Peak Found	High	Peak Found	High	0.0002319	0.0006183	1.8	45
FALSE	High	[K].ESQPTIEEDLTR.[V]		0.000478146	0.000581501	1	1	1	2	P19097	P19097 [538-549]		0	1417.68	FALSE			1.70385e+06			1.09684e+07		n/a	n/a	High	High	0.0002319	3.301e-05	3.13	30.33
FALSE	High	[K].EVSTNTAMIQTSK.[T]	1xOxidation [M8]	0.000197756	0.000581501	1	2	1	3	P13646-1	P13646-1 [306-318]		0	1425.69	TRUE	516446	506128	445198	590835	506128	2.86593e+06		High	High	High	High	0.0002319	1.051e-05	2.98	18.76
FALSE	High	[K].EVQFGLFSPEEVR.[A]		2.432e-05	0.000581501	1	1	1	1	P04050	P04050 [16-28]		0	1536.77	FALSE			725388			4.66963e+06		n/a	n/a	High	High	0.0002319	6.946e-07	2.84	47.73
FALSE	High	[K].EVNDNEIQEVK.[E]		0.00164698	0.000581501	1	1	1	1	P39526	P39526 [36-46]		0	1316.63	FALSE							No Quan Values	n/a	n/a	High	High	0.0002319	0.0001639	2.01
FALSE	High	[R].EVILKKPEVFKIACLNDIR.[S]	1xCarbamidomethyl [C14]	0.00822609	0.000581501	1	1	1	1	Pah1-uniprot	Pah1-uniprot [486-504]		2	2285.3	FALSE		2.93458e+06			2.93458e+06			n/a	High	n/a	High	0.0002319	0.001324	2.42	40.8
FALSE	High	[R].EVILKKPEVFK.[I]		0.0003105	0.000581501	1	1	1	3	Pah1-uniprot	Pah1-uniprot [486-496]		1	1329.81	FALSE	1870863	5.72924e+06		2.14034e+06	5.72924e+06			High	High	n/a	High	0.0002319	1.89e-05	3.33	28.29
FALSE	High	[K].EVIFNEIR.[D]		0.0606297	0.000581501	1	1	1	1	Q07807	Q07807 [569-576]		0	1019.55	FALSE							No Quan Values	n/a	n/a	High	High	0.0002319	0.01802	1.67
FALSE	High	[R].EVFTSSSSSSSR.[Q]		0.0390549	0.000581501	1	1	1	2	P08779	P08779 [442-453]		0	1260.57	TRUE							No Quan Values	High	n/a	High	High	0.0002319	0.01009	0.94
FALSE	High	[K].EVEYEVVR.[D]		0.00527027	0.000581501	1	2	1	5	P07259	P07259 [642-649]		0	1022.52	FALSE			5.54013e+07			3.56641e+08		n/a	n/a	High	High	0.0002319	0.000745	1.97	24.69
FALSE	High	[R].EVATNSELVQSGK.[S]		0.000179471	0.000581501	1	3	1	2	P02533	P02533 [316-328]		0	1361.69	TRUE							No Quan Values	High	n/a	High	High	0.0002319	9.257e-06	2.81
FALSE	High	[K].EVASNSELVQSSR.[S]		0.00718409	0.000581501	1	1	1	2	P08779	P08779 [318-330]		0	1405.69	TRUE							No Quan Values	High	n/a	High	High	0.0002319	0.001108	1.35
FALSE	High	[R].ESLISVTSSR.[K]		0.0612017	0.000581501	1	1	1	1	Q12263	Q12263 [405-414]		0	1078.57	FALSE							No Quan Values	n/a	n/a	High	High	0.0002319	0.01829	1.67
FALSE	High	[K].EVASLPNK.[S]		0.039805	0.000581501	1	1	1	2	P19097	P19097 [612-619]		0	857.473	FALSE			1.48123e+06			9.53532e+06		n/a	n/a	High	High	0.0002319	0.01039	2.31	19.76
FALSE	High	[R].ETYGEMADCCAK.[Q]	2xCarbamidomethyl [C9; C10]; 1xOxidation [M6]	0.00504551	0.000581501	1	1	1	2	P02768-1	P02768-1 [106-117]		0	1450.53	TRUE							No Quan Values	High	High	n/a	High	0.0002319	0.0007036	1.1
FALSE	High	[R].ETVHDNEMPLPQLPK.[S]	1xOxidation [M8]	0.000262014	0.000581501	1	2	1	3	Hsl1-TAP	Hsl1-TAP [612-626]		0	1763.86	FALSE			2.75903e+07			1.7761e+08		n/a	n/a	High	High	0.0002319	1.518e-05	3.17	30.16
FALSE	High	[R].ETTEEILSK.[L]	1xPhospho [T3(99.6)]	0.0485804	0.000581501	1	2	1	1	Hsl1-TAP	Hsl1-TAP [1208-1216]	Hsl1-TAP 1xPhospho [T1210(99.6)]	0	1129.5	FALSE			387569			2.49494e+06		n/a	n/a	High	High	0.0002319	0.01351	2.04	23.14
FALSE	High	[R].ETTEEILSK.[L]		0.00732448	0.000581501	1	2	1	4	Hsl1-TAP	Hsl1-TAP [1208-1216]		0	1049.54	FALSE			3.95702e+07			2.5473e+08		n/a	n/a	High	High	0.0002319	0.001139	2.8	23.65
FALSE	High	[K].ETSNFIKK.[V]		0.0345052	0.000581501	1	1	1	1	P02994	P02994 [171-178]		1	966.525	FALSE							No Quan Values	n/a	n/a	High	High	0.0002319	0.008611	1.94
FALSE	High	[R].ETIPFLHLR.[K]		0.0632448	0.000581501	1	1	1	2	P19097	P19097 [633-641]		0	1125.64	FALSE			310768			2.00054e+06		n/a	n/a	High	High	0.0002319	0.01909	1.44	43.59
FALSE	High	[R].ETLGLYLTGHPINQYLK.[E]		0.0653534	0.000581501	1	1	1	1	NP_414726.1	NP_414726.1 [955-971]		0	1960.05	FALSE							No Quan Values	n/a	High	n/a	High	0.0002319	0.01999	1.98
FALSE	High	[R].ETESGFEYGLFDK.[G]		0.000191153	0.000581501	1	1	1	1	Q00955	Q00955 [1851-1863]		0	1521.67	FALSE			1.87327e+06			1.2059e+07		n/a	n/a	High	High	0.0002319	1.01e-05	3.31	41.2
FALSE	High	[R].ETALNTIWNVVK.[S]		0.0105767	0.000581501	1	1	1	1	P40069	P40069 [707-718]		0	1387.76	FALSE							No Quan Values	n/a	High	n/a	High	0.0002319	0.001838	1.84
FALSE	High	[K].ESTLHLVLR.[L]		0.00239234	0.000581501	1	3	1	6	P05759	P05759 [64-72]		0	1067.62	FALSE	659404	598013	717509	754384	598013	4.6189e+06		High	High	High	High	0.0002319	0.0002667	2.88	33.08
FALSE	High	[K].EVASAALSELALGTK.[E]		0.000694656	0.000581501	1	1	1	2	P40069	P40069 [667-681]		0	1459.8	FALSE	177106	307118		202616	307118			High	High	n/a	High	0.0002319	5.367e-05	2.4	42.84
FALSE	High	[R].ELVAPGAIQNLIR.[S]		4.10684e-05	0.000581501	1	1	1	4	P07259	P07259 [1891-1903]		0	1393.82	FALSE			13521792			8.70454e+07		n/a	n/a	High	High	0.0002319	1.369e-06	2.78	48.1
FALSE	High	[K].ELTTEIDNNIEQISSYK.[S]		1.24513e-05	0.000581501	1	1	1	3	P13645	P13645 [346-362]		0	1996.97	TRUE							No Quan Values	High	High	n/a	High	0.0002319	2.926e-07	3.08
FALSE	High	[K].ELTSMDEAESFAEK.[V]	1xOxidation [M5]	3.8186e-05	0.000581501	1	1	1	4	P07259	P07259 [1114-1127]		0	1602.68	FALSE			4.01655e+07			2.58562e+08		n/a	n/a	High	High	0.0002319	1.245e-06	2.65	25.87
FALSE	High	[K].EKQELLSSVQK.[L]		0.000313527	0.000581501	1	1	1	2	P07259	P07259 [1372-1382]		1	1288.71	FALSE			7.94625e+06			5.11533e+07		n/a	n/a	High	High	0.0002319	1.916e-05	3.69	22.71
FALSE	High	[K].EKEPDNSDTNYIPDYTIPNTYDEK.[A]		1.8058e-06	0.000581501	1	2	1	1	Hsl1-TAP	Hsl1-TAP [1119-1142]		1	2861.26	FALSE			20890874			1.34483e+08		n/a	n/a	High	High	0.0002319	2.386e-08	5.9	36.08
FALSE	High	[R].EHSNHSQTNPYGIER.[E]	2xPhospho [S6(99.7); S/T/Y]	0.00664887	0.000581501	1	2	1	1	Hsl1-TAP	Hsl1-TAP [149-163]	Hsl1-TAP 2xPhospho [S154(99.7); S/T/Y]	0	1928.73	FALSE			478405			3.07969e+06		n/a	n/a	High	High	0.0002319	0.001002	2.65	20.91
FALSE	High	[R].EHSNHSQTNPYGIER.[E]	1xPhospho [S3(100)]	0.000409398	0.000581501	1	2	2	2	Hsl1-TAP	Hsl1-TAP [149-163]	Hsl1-TAP 1xPhospho [S151(100)]	0	1848.77	FALSE			4.68069e+06			3.01316e+07		n/a	n/a	High	High	0.0002319	2.71e-05	4.56	19.8
FALSE	High	[R].EHSNHSQTNPYGIER.[E]		4.20767e-05	0.000581501	1	2	1	4	Hsl1-TAP	Hsl1-TAP [149-163]		0	1768.8	FALSE			4.85609e+06			3.12607e+07		n/a	n/a	High	High	0.0002319	1.412e-06	4.8	18.75
FALSE	High	[R].EHLLAIDHVQK.[L]		0.000212683	0.000581501	1	2	1	1	P38631	P38631 [764-774]		0	1302.72	FALSE							No Quan Values	n/a	n/a	High	High	0.0002319	1.156e-05	3.33
FALSE	High	[K].EHESEFDEQDNDVDMVGEK.[V]	1xOxidation [M15]	1.25503e-06	0.000581501	1	1	1	1	P19812	P19812 [1193-1211]		0	2267.89	FALSE			1.0428e+06			6.71296e+06		n/a	n/a	High	High	0.0002319	1.493e-08	5.26	22.28
FALSE	High	[K].EHAPYTDELEEDVYLDPLAR.[V]		2.09886e-06	0.000581501	1	1	1	1	P19097	P19097 [1702-1721]		0	2375.1	FALSE							No Quan Values	n/a	n/a	High	High	0.0002319	2.9e-08	4.82
FALSE	High	[K].EGWIKPCPPSTR.[T]	1xCarbamidomethyl [C7]	0.0562353	0.000581501	1	1	1	1	Q12680	Q12680 [1769-1780]		0	1427.71	FALSE							Not Reliable	n/a	n/a	High	High	0.0002319	0.01638	1.85
FALSE	High	[R].EGVLDLMK.[G]	1xOxidation [M7]	0.0419412	0.000581501	1	1	1	3	P07259	P07259 [1941-1948]		0	920.476	FALSE			4.16788e+07			2.68304e+08		n/a	n/a	High	High	0.0002319	0.01112	1.94	29.81
FALSE	High	[R].EIAQDFK.[T]		0.0960386	0.000581501	1	1	1	2	P61830	P61830 [74-80]		0	850.431	FALSE	2487569	2.81781e+06	1.23723e+06	2.84588e+06	2.81781e+06	7.96454e+06		High	High	Peak Found	High	0.0002319	0.03334	1.86	21.95
FALSE	High	[R].EGVLDLMK.[G]		0.0411518	0.000581501	1	1	1	1	P07259	P07259 [1941-1948]		0	904.481	FALSE			1127048			7.25528e+06		n/a	n/a	High	High	0.0002319	0.01083	1.97	41.12
FALSE	High	[R].EGIFDLVK.[D]		0.0353378	0.000581501	1	1	1	1	P33202	P33202 [608-615]		0	920.509	FALSE			547496			3.52446e+06		n/a	n/a	High	High	0.0002319	0.008866	1.24	47.26
FALSE	High	[K].EFVSQELFIK.[F]		0.0531429	0.000581501	1	1	1	1	P33892	P33892 [281-290]		0	1239.66	FALSE							No Quan Values	n/a	n/a	High	High	0.0002319	0.01518	0.99
FALSE	High	[K].EFTNPITK.[K]		0.038685	0.000581501	1	1	1	1	Q12680	Q12680 [1666-1673]		0	949.499	FALSE		345493	239451		345493	1.54145e+06		n/a	Peak Found	High	High	0.0002319	0.01002	1.62	26.7
FALSE	High	[K].EFISQDSLSLK.[V]		0.00160753	0.000581501	1	1	1	1	Q12680	Q12680 [499-509]		0	1266.66	FALSE			336959			2.16915e+06		n/a	n/a	High	High	0.0002319	0.0001593	2.41	36.71
FALSE	High	[K].EFEGGVIIITHSAEFTK.[N]		0.00188647	0.000581501	1	1	1	1	P16521	P16521 [941-957]		0	1877.96	FALSE							No Quan Values	n/a	High	n/a	High	0.0002319	0.0001955	2.49
FALSE	High	[K].EFDETIFNLPK.[N]		0.000285921	0.000581501	1	1	1	1	P07149	P07149 [867-877]		0	1352.67	FALSE	32431.8	94303.9	2.62812e+06	37103.2	94303.9	1.69183e+07		Peak Found	Peak Found	High	High	0.0002319	1.696e-05	2.62	47.61
FALSE	High	[K].EEVDYDHR.[A]		0.0214788	0.000581501	1	1	1	2	P07259	P07259 [2181-2188]		0	1062.45	FALSE							No Quan Values	n/a	n/a	High	High	0.0002319	0.004637	2.01
FALSE	High	[K].EEVAATR.[L]		0.0273005	0.000581501	1	1	1	1	Q00955	Q00955 [678-684]		0	775.394	FALSE							No Quan Values	n/a	n/a	High	High	0.0002319	0.006316	1.94
FALSE	High	[K].EEPAKEEAPAPTPAASAPAPAAAAPAPVAAAAPAAAAAEIADEPVK.[A]		6.16984e-08	0.000581501	1	1	1	1	P19097	P19097 [101-146]		1	4197.14	FALSE			1.35852e+06			8.74539e+06		n/a	n/a	High	High	0.0002319	3.012e-10	6.6	43.35
FALSE	High	[K].EELPSLVLR.[Q]		0.00826596	0.000581501	1	1	1	3	P07259	P07259 [903-911]		0	1055.61	FALSE			33043284			2.12713e+08		n/a	n/a	High	High	0.0002319	0.001331	2.69	41.46
FALSE	High	[R].EGLIDTAVK.[T]		0.00661677	0.000581501	1	2	1	1	P04050	P04050 [822-830]		0	945.525	FALSE			4078561			2.62554e+07		n/a	n/a	High	High	0.0002319	0.0009964	2.46	28.79
FALSE	High	[R].ELATSPASEK.[E]		0.00138988	0.000581501	1	1	1	1	Q07807	Q07807 [559-568]		0	1032.52	FALSE			826751			5.32214e+06		n/a	n/a	High	High	0.0002319	0.0001319	2.95	17.91
FALSE	High	[K].EIDPSQTTQLAGMDVEDALDKDSTK.[E]	1xOxidation [M13]	0.000526858	0.000581501	1	1	1	1	P19097	P19097 [587-611]		1	2723.26	FALSE			275160			1.77132e+06		n/a	n/a	High	High	0.0002319	3.756e-05	2.96	40.26
FALSE	High	[K].EIEEHCSMLGLDPEIVSHSR.[I]	1xCarbamidomethyl [C6]; 1xOxidation [M8]	0.00444852	0.000581501	1	1	1	2	P16521	P16521 [874-893]		0	2354.08	FALSE							No Quan Values	High	High	n/a	High	0.0002319	0.0005958	1.8
FALSE	High	[K].ELTSMDEAESFAEK.[V]		6.76887e-05	0.000581501	1	1	1	1	P07259	P07259 [1114-1127]		0	1586.69	FALSE			1.4809e+06			9.53315e+06		n/a	n/a	High	High	0.0002319	2.627e-06	3.99	32.96
FALSE	High	[R].EITETIAEAK.[K]		0.00191411	0.000581501	1	1	1	2	P04050	P04050 [678-687]		0	1104.58	FALSE			1.55937e+06			1.00383e+07		n/a	n/a	High	High	0.0002319	0.0002002	2	24.16
FALSE	High	[K].EITALAPSSMK.[V]	1xOxidation [M10]	0.00490101	0.000581501	1	1	1	1	P60010	P60010 [316-326]		0	1163.6	FALSE							No Quan Values	n/a	n/a	High	High	0.0002319	0.0006748	1.89
FALSE	High	[R].EIQTAVR.[L]		0.0675293	0.000581501	1	2	1	3	P02293	P02293 [97-103]		0	816.457	FALSE	1.70272e+06	1.30058e+06	1.25312e+06	1.94797e+06	1.30058e+06	8.06689e+06		High	High	High	High	0.0002319	0.02086	1.86	18.53
FALSE	High	[K].ELQDIANPIMSK.[L]	1xOxidation [M10]	0.0043002	0.000581501	1	1	1	1	P10591	P10591 [593-604]		0	1374.69	FALSE			244106			1.57141e+06		n/a	n/a	High	High	0.0002319	0.0005715	2.32	31.16
FALSE	High	[R].ELNYGPHQWR.[G]		0.0043002	0.000581501	1	1	1	1	NP_414878.1	NP_414878.1 [944-953]		0	1299.62	FALSE							No Quan Values	n/a	High	n/a	High	0.0002319	0.0005721	2.9
FALSE	High	[K].ELNLTGPK.[V]		0.0399948	0.000581501	1	1	1	2	P38764	P38764 [345-352]		0	871.488	FALSE							No Quan Values	n/a	High	High	High	0.0002319	0.0104	1.44
FALSE	High	[K].EINEHSTSYTFR.[S]		0.0103743	0.000581501	1	1	1	1	P07149	P07149 [1754-1765]		0	1483.68	FALSE			2.64702e+06			1.704e+07		n/a	n/a	High	High	0.0002319	0.001795	2.7	22.95
FALSE	High	[R].ELISNASDALDK.[I]		0.00136981	0.000581501	1	2	1	3	P02829	P02829 [33-44]		0	1275.64	FALSE	257887		342812	295033		2.20682e+06		High	High	High	High	0.0002319	0.0001293	2.28	29.17
FALSE	High	[K].EIISLLTLCK.[L]	1xCarbamidomethyl [C9]	0.00405734	0.000581501	1	1	1	1	P19812	P19812 [654-663]		0	1189.69	FALSE			549822			3.53943e+06		n/a	n/a	High	High	0.0002319	0.0005296	2.61	49.75
FALSE	High	[R].EIIREDDQFSR.[V]		0.00768751	0.000581501	1	2	1	1	P38631	P38631 [859-869]		1	1407.69	FALSE			526668			3.39038e+06		n/a	n/a	High	High	0.0002319	0.001216	3.15	23.03
FALSE	High	[R].EILIQGALPSVK.[E]		0.000487514	0.000581501	1	1	1	1	Q00955	Q00955 [1027-1038]		0	1267.76	FALSE			2.58227e+06			1.66231e+07		n/a	n/a	High	High	0.0002319	3.393e-05	3.06	42.13
FALSE	High	[R].EILLEVVEK.[S]		0.0925744	0.000581501	1	1	1	1	P25655	P25655 [1102-1110]		0	1071.63	FALSE							No Quan Values	n/a	n/a	High	High	0.0002319	0.03166	1.12
FALSE	High	[R].EIHNEAESQLR.[A]		0.00107485	0.000581501	1	1	1	2	P19097	P19097 [1492-1502]		0	1325.64	FALSE			869861			5.59966e+06		n/a	n/a	High	High	0.0002319	9.439e-05	2.39	18.3
FALSE	High	[K].EIGFPVIVR.[A]		0.0132068	0.000581501	1	1	1	2	P07259	P07259 [590-598]		0	1029.61	FALSE		80718.5	5.32491e+07		80718.5	3.42787e+08		n/a	Peak Found	High	High	0.0002319	0.002454	3.13	46.14
FALSE	High	[R].ELFSNAIDEINEK.[C]		9.69224e-05	0.000581501	1	1	1	1	P07259	P07259 [559-571]		0	1521.74	FALSE		478263	12849332		478263	8.27165e+07		n/a	Peak Found	High	High	0.0002319	4.187e-06	3.5	41.27
FALSE	High	[R].ELFDLCAR.[T]	1xCarbamidomethyl [C6]	0.0472203	0.000581501	1	1	1	2	NP_414726.1	NP_414726.1 [861-868]		0	1023.49	FALSE	201084	430139		230048	430139			High	High	n/a	High	0.0002319	0.01301	1.62	38.72
FALSE	High	[K].ELEWTEAR.[R]		0.0196042	0.000581501	1	1	1	1	Q00955	Q00955 [2112-2119]		0	1033.49	FALSE							No Quan Values	n/a	n/a	High	High	0.0002319	0.004102	1.95
FALSE	High	[K].EIETYHNLLEGGQEDFESSGAGK.[I]		1.19347e-07	0.000581501	1	1	1	3	P35527	P35527 [450-472]		0	2510.13	TRUE	1391359		500051	1.59177e+06		3.21903e+06		High	High	High	High	0.0002319	7.072e-10	4.59	36.62
FALSE	High	[K].EIESQGTSGNIHIAEDR.[G]		7.90562e-05	0.000581501	1	1	1	1	P53297	P53297 [261-277]		0	1855.88	FALSE							No Quan Values	n/a	n/a	High	High	0.0002319	3.213e-06	2.65
FALSE	High	[R].ELESQDRPDAVNTQSQFISK.[S]		1.14101e-05	0.000581501	1	1	1	2	Q07807	Q07807 [185-204]		0	2292.11	FALSE			1.28376e+06			8.26408e+06		n/a	n/a	High	High	0.0002319	2.602e-07	5.17	26.48
FALSE	High	[K].EIEMDAVAR.[N]	1xOxidation [M4]	0.0131432	0.000581501	1	1	1	4	P07259	P07259 [1181-1189]		0	1049.49	FALSE			27739520			1.78571e+08		n/a	n/a	High	High	0.0002319	0.00243	2.39	18.73
FALSE	High	[K].EIEMDAVAR.[N]		0.00516917	0.000581501	1	1	1	1	P07259	P07259 [1181-1189]		0	1033.5	FALSE			5.08249e+06			3.27181e+07		n/a	n/a	High	High	0.0002319	0.0007225	2.66	26.38
FALSE	High	[R].EVVSEAINIMNR.[S]	1xOxidation [M10]	0.000169321	0.000581501	1	1	1	1	P19097	P19097 [431-442]		0	1390.7	FALSE			1.72148e+06			1.10819e+07		n/a	n/a	High	High	0.0002319	8.61e-06	3.3	29.49
FALSE	High	[K].EEDTPPIASK.[E]		0.0474443	0.000581501	1	1	1	1	P53855	P53855 [1010-1019]		0	1086.53	FALSE							No Quan Values	n/a	n/a	High	High	0.0002319	0.01307	1.16
FALSE	High	[K].EVYDFTHAVGNNCEDFVSRPDR.[T]	1xCarbamidomethyl [C13]	2.77236e-05	0.000581501	1	1	1	2	P07149	P07149 [1296-1317]		0	2627.16	FALSE			1.35965e+06			8.75264e+06		n/a	n/a	High	High	0.0002319	8.226e-07	5.53	34.23
FALSE	High	[R].EYFDTLDHQGGFFYER.[W]		0.00100429	0.000581501	1	1	1	1	P27809	P27809 [343-358]		0	2023.88	FALSE							No Quan Values	n/a	n/a	High	High	0.0002319	8.639e-05	2.62
FALSE	High	[R].GAFSSVSMSGGAGR.[C]	1xOxidation [M8]	0.000431837	0.000581501	1	1	1	2	P19013	P19013 [102-115]		0	1286.58	TRUE	467398	550621		534722	550621			Peak Found	High	High	High	0.0002319	2.892e-05	2.15	20.54
FALSE	High	[K].FYPQYAPNLHYQR.[F]		2.82669e-05	0.000581501	1	1	1	1	Q12697	Q12697 [288-300]		0	1696.82	FALSE							No Quan Values	n/a	n/a	High	High	0.0002319	8.473e-07	2.94
FALSE	High	[K].FYNQVSTPLLR.[N]		0.00226811	0.000581501	1	1	1	2	Q9TRI1	Q9TRI1 [489-499]		0	1337.72	TRUE							No Quan Values	High	High	n/a	High	0.0002319	0.0002486	2.61
FALSE	High	[R].FYHPDKEDGMLSK.[L]	1xOxidation [M10]	0.0855978	0.000581501	1	1	1	3	Q2UVX4	Q2UVX4 [1491-1503]		1	1582.72	TRUE	269975	242568	287386	308862	242568	1.85002e+06		High	High	High	High	0.0002319	0.02854	1.36	19.01
FALSE	High	[K].FVVNDELLK.[S]		0.0137264	0.000581501	1	1	1	1	P33892	P33892 [1098-1106]		0	1076.6	FALSE							No Quan Values	n/a	n/a	High	High	0.0002319	0.00258	1.69
FALSE	High	[K].FVSVRPNESIGESIR.[I]		0.0385014	0.000581501	1	1	1	1	Q06409	Q06409 [618-632]		0	1689.89	FALSE							No Quan Values	n/a	n/a	High	High	0.0002319	0.009937	1.42
FALSE	High	[K].FVPSKPMCVEAFSEYPPLGR.[F]	1xCarbamidomethyl [C8]; 1xOxidation [M7]	1.80027e-05	0.000581501	1	1	1	1	P02994	P02994 [402-421]		0	2327.12	FALSE			799723			5.14815e+06		n/a	n/a	High	High	0.0002319	4.72e-07	4.03	40
FALSE	High	[R].FVIGGPQGDAGLTGR.[K]		0.000283161	0.000581501	1	2	1	1	P19358	P19358 [239-253]		0	1444.75	FALSE			207390			1.33506e+06		n/a	n/a	High	High	0.0002319	1.679e-05	2.51	34.88
FALSE	High	[R].FVFGTTPEDILR.[N]		0.0665884	0.000581501	1	1	1	1	Q28194	Q28194 [217-228]		0	1394.73	TRUE							No Quan Values	High	n/a	n/a	High	0.0002319	0.02048	0.94
FALSE	High	[K].FTVNTGISYEK.[E]		0.0184158	0.000581501	1	1	1	1	P40069	P40069 [656-666]		0	1258.63	FALSE							No Quan Values	n/a	High	n/a	High	0.0002319	0.003775	1.93
FALSE	High	[K].GAPEVISEICNK.[S]	1xCarbamidomethyl [C10]	0.000290113	0.000581501	1	1	1	1	Q12697	Q12697 [959-970]		0	1316.65	FALSE			1.21296e+06			7.80832e+06		n/a	n/a	High	High	0.0002319	1.732e-05	2.61	32.31
FALSE	High	[K].FTDVNFWR.[D]		0.00511934	0.000581501	1	1	1	59	Pah1-uniprot	Pah1-uniprot [631-638]		0	1084.52	FALSE	1.23484e+09	1.08064e+09		1.41271e+09	1.08064e+09			High	High	High	High	0.0002319	0.0007136	1.63	40.81
FALSE	High	[K].FSVSGEGEGDATYGK.[L]		2.83538e-06	0.000581501	1	1	1	3	Q9U6Y5	Q9U6Y5 [27-41]		0	1503.66	TRUE	337300	642554	565146	385885	642554	3.63808e+06		High	High	High	High	0.0002319	4.295e-08	2.62	23.54
FALSE	High	[K].FSVDHGKAIVTSK.[L]		9.50597e-05	0.000581501	1	1	1	4	Pah1-uniprot	Pah1-uniprot [372-384]		1	1388.75	FALSE	1393810	1.65347e+06		1.59457e+06	1.65347e+06			High	High	n/a	High	0.0002319	4.075e-06	3.03	21.16
FALSE	High	[K].FSVDHGK.[A]		0.0423415	0.000581501	1	1	1	26	Pah1-uniprot	Pah1-uniprot [372-378]		0	789.389	FALSE	8.59688e+08	951290568	280284	9.83516e+08	951290568	1.80431e+06		High	High	High	High	0.0002319	0.01128	1.09	17.24
FALSE	High	[R].FSTNTFPSWDR.[A]		0.054668	0.000581501	1	1	1	1	Q12680	Q12680 [271-281]		0	1357.62	FALSE							No Quan Values	n/a	n/a	High	High	0.0002319	0.01573	0.92
FALSE	High	[R].FSSSSGYGGGSSR.[V]		0.00307814	0.000581501	1	1	1	4	P35527	P35527 [47-59]		0	1235.53	TRUE	1.33007e+06		631732	1.52166e+06		4.06673e+06		High	n/a	High	High	0.0002319	0.0003701	2.7	17.34
FALSE	High	[R].FSSCGGGGGSFGAGGGFGSR.[S]	1xCarbamidomethyl [C4]	6.05126e-08	0.000581501	1	1	1	3	P04264	P04264 [46-65]		0	1765.73	TRUE			454199			2.92387e+06		High	High	High	High	0.0002319	2.928e-10	4.43	28.31
FALSE	High	[R].FSNSSSSNEFSK.[C]		0.00115037	0.000581501	1	1	1	1	Q5D862	Q5D862 [404-415]		0	1320.57	TRUE							No Quan Values	High	n/a	n/a	High	0.0002319	0.0001029	2.28
FALSE	High	[K].FSLNDCSSPLDFK.[S]	1xCarbamidomethyl [C6]	0.000330712	0.000581501	1	1	1	1	Q12697	Q12697 [823-835]		0	1529.69	FALSE							No Quan Values	n/a	n/a	High	High	0.0002319	2.045e-05	2.33
FALSE	High	[K].FSAETLSELIR.[T]		0.000597676	0.000581501	1	1	1	1	P07149	P07149 [190-200]		0	1265.67	FALSE			497289			3.20125e+06		n/a	n/a	High	High	0.0002319	4.411e-05	3.2	48.7
FALSE	High	[K].FQVENSNR.[L]		0.0531429	0.000581501	1	1	1	2	ENSEMBL:ENSBTAP00000024146	ENSEMBL:ENSBTAP00000024146 [1294-1301]		0	993.475	TRUE							No Quan Values	High	High	n/a	High	0.0002319	0.01519	1.38
FALSE	High	[K].FSVSHER.[V]		0.0844192	0.000581501	1	1	1	2	P19812	P19812 [749-755]		0	861.421	FALSE							No Quan Values	n/a	n/a	High	High	0.0002319	0.02802	2.06
FALSE	High	[R].FQTECDVCHGTGDIIDPK.[D]	2xCarbamidomethyl [C5; C8]	0.00031201	0.000581501	1	1	1	1	P25491	P25491 [181-198]		0	2091.91	FALSE			854184			5.49874e+06		n/a	n/a	High	High	0.0002319	1.905e-05	3.49	29.07
FALSE	High	[K].GATLYIPK.[A]		0.0506921	0.000581501	1	1	1	2	P19097	P19097 [1170-1177]		0	862.503	FALSE			1.60865e+06			1.03556e+07		n/a	n/a	High	High	0.0002319	0.01425	1.87	30.85
FALSE	High	[R].GDFQFNISR.[Y]		0.0136604	0.000581501	1	1	1	2	NP_414878.1	NP_414878.1 [954-962]		0	1083.52	FALSE	2.78549e+06	2.48138e+06	40136.6	3.18671e+06	2.48138e+06	258376		High	High	Peak Found	High	0.0002319	0.002563	2.22	34.58
FALSE	High	[K].GKDFEITAK.[E]		0.0136604	0.000581501	1	1	1	2	P07149	P07149 [1287-1295]		1	1008.54	FALSE			1.0595e+06			6.82042e+06		n/a	n/a	High	High	0.0002319	0.002562	2.31	21.72
FALSE	High	[K].GHVITTIFFEPSTR.[T]		2.69283e-05	0.000581501	1	1	1	4	P07259	P07259 [1949-1962]		0	1604.84	FALSE			39982801			2.57386e+08		n/a	n/a	High	High	0.0002319	7.934e-07	3.43	43.25
FALSE	High	[R].GHNIPCTSTISGR.[C]	1xCarbamidomethyl [C6]	0.000366177	0.000581501	1	1	1	6	P07259	P07259 [325-337]		0	1399.67	FALSE			21747286			1.39996e+08		n/a	n/a	High	High	0.0002319	2.341e-05	4.67	20.02
FALSE	High	[K].GGSISGGGYGSGGGK.[H]		0.000586191	0.000581501	1	2	1	2	P35908	P35908 [587-601]		0	1197.55	TRUE							No Quan Values	High	High	n/a	High	0.0002319	4.305e-05	2.53
FALSE	High	[R].GGSGGSYGGGGSGGGYGGGSGSR.[G]		1.24291e-06	0.000581501	1	1	1	2	P35527	P35527 [491-513]		0	1791.73	TRUE							No Quan Values	High	n/a	High	High	0.0002319	1.478e-08	3.31
FALSE	High	[R].GGSGGSHGGGSGFGGESGGSYGGGEEASGSGGGYGGGSGK.[S]		0.000167686	0.000581501	1	1	1	2	P35527	P35527 [580-619]		0	3223.28	TRUE							No Quan Values	High	n/a	High	High	0.0002319	8.489e-06	2.84
FALSE	High	[K].GGQAIVVHPDYLYGAITEDR.[Y]		0.0081864	0.000581501	1	1	1	1	P19097	P19097 [1650-1669]		0	2174.09	FALSE							No Quan Values	n/a	n/a	High	High	0.0002319	0.001317	2.83
FALSE	High	[R].GGGHHSFEDAHTPMLQMYSK.[I]	2xOxidation [M14; M17]	2.38102e-06	0.000581501	1	1	1	1	P07149	P07149 [737-756]		0	2261.97	FALSE			1.09297e+06			7.0359e+06		n/a	n/a	High	High	0.0002319	3.434e-08	5.3	22.62
FALSE	High	[R].GGGGGGYGSGGSSYGSGGGSYGSGGGGGGGR.[G]		0.0312136	0.000581501	1	1	1	1	P04264	P04264 [519-549]		0	2383.95	TRUE			433783			2.79245e+06		n/a	n/a	High	High	0.0002319	0.007533	1.46	17.87
FALSE	High	[R].GGCGNTQPTIR.[K]	1xCarbamidomethyl [C3]	0.000275038	0.000581501	1	1	1	1	P04050	P04050 [165-175]		0	1160.55	FALSE			634872			4.08694e+06		n/a	n/a	High	High	0.0002319	1.619e-05	2.45	17.97
FALSE	High	[K].GCCTSPEDGLQK.[A]	2xCarbamidomethyl [C2; C3]	0.00182352	0.000581501	1	1	1	1	Q00955	Q00955 [230-241]		0	1351.56	FALSE			540468			3.47922e+06		n/a	n/a	High	High	0.0002319	0.0001876	2.07	18.68
FALSE	High	[K].GFVENSYLR.[G]		0.0189552	0.000581501	1	1	1	1	P04050	P04050 [798-806]		0	1084.54	FALSE			1.33641e+06			8.603e+06		n/a	n/a	High	High	0.0002319	0.003931	2.22	31.21
FALSE	High	[R].GFSCGSAIVGGGK.[R]	1xCarbamidomethyl [C4]	0.000722141	0.000581501	1	1	1	3	P19013	P19013 [88-100]		0	1196.57	TRUE							No Quan Values	High	High	High	High	0.0002319	5.634e-05	1.94
FALSE	High	[K].GETLQDTIR.[T]		0.015116	0.000581501	1	1	1	2	P07259	P07259 [1991-1999]		0	1032.53	FALSE			5.16553e+06			3.32527e+07		n/a	n/a	High	High	0.0002319	0.002915	2.47	24.39
FALSE	High	[R].GENALKDAK.[N]		0.00923822	0.000581501	1	1	1	1	P04264	P04264 [433-441]		1	945.5	TRUE							No Quan Values	High	n/a	n/a	High	0.0002319	0.001536	1.83
FALSE	High	[R].GELVESHSK.[M]		0.0463342	0.000581501	1	1	1	3	P16521	P16521 [843-851]		0	985.495	FALSE							No Quan Values	High	High	n/a	High	0.0002319	0.01264	1.9
FALSE	High	[K].GEIDESILR.[S]		0.00630415	0.000581501	1	2	1	4	Hsl1-TAP	Hsl1-TAP [415-423]		0	1031.54	FALSE			3.5275e+07			2.2708e+08		n/a	n/a	High	High	0.0002319	0.000936	2.67	31.59
FALSE	High	[R].GEDDLTFK.[L]		0.0612017	0.000581501	1	1	1	1	P04050	P04050 [258-265]		0	924.431	FALSE			1.39196e+06			8.96062e+06		n/a	n/a	High	High	0.0002319	0.01828	2.06	25.95
FALSE	High	[KA].GDVAFVK.[HD]		0.0669006	0.000581501	2	3	1	3	Q2HJF0; Q0IIK2	Q2HJF0 [472-478]; Q0IIK2 [223-229]; [554-560]		0	735.404	TRUE							No Quan Values	High	High	High	High	0.0002319	0.02055	2.04
FALSE	High	[R].GDLTTLNLK.[R]		0.0166451	0.000581501	1	1	1	1	P19812	P19812 [1774-1782]		0	974.552	FALSE							No Quan Values	n/a	n/a	High	High	0.0002319	0.003323	2.41
FALSE	High	[K].GDIGKQIYLELGSPLASPKLR.[Y]		0.000553044	0.000581501	1	1	1	2	Pah1-uniprot	Pah1-uniprot [732-752]		2	2255.28	FALSE							No Quan Values	n/a	High	n/a	High	0.0002319	3.985e-05	3.92
FALSE	High	[K].GDIGKQIYLELGSPLASPK.[L]		3.24791e-06	0.000581501	1	1	1	2	Pah1-uniprot	Pah1-uniprot [732-750]		1	1986.09	FALSE	1584557	7.60927e+06		1.81279e+06	7.60927e+06			High	High	n/a	High	0.0002319	5.105e-08	4.8	45.54
FALSE	High	[R].GFSSGSAVVSGGSR.[R]		2.22864e-05	0.000581501	1	3	1	4	P35908	P35908 [21-34]		0	1254.61	TRUE	1.4689e+06	1.03113e+06		1.68047e+06	1.03113e+06			High	High	High	High	0.0002319	6.216e-07	3.27	21.32
FALSE	High	[K].FQNALLVR.[Y]		0.0133348	0.000581501	1	1	1	12	P02768-1	P02768-1 [427-434]		0	960.563	TRUE	45600640	30709082	20934516	5.21689e+07	30709082	1.34764e+08		High	High	High	High	0.0002319	0.002478	2.34	33.45
FALSE	High	[K].FQLPSAAFSTFPTVK.[S]		0.000298681	0.000581501	1	1	1	1	Q00955	Q00955 [1133-1147]		0	1640.87	FALSE	415361	348065	313397	475190	348065	2.01747e+06		Peak Found	Peak Found	High	High	0.0002319	1.795e-05	3.06	52.19
FALSE	High	[K].FQILKPSQKK.[V]		0.0078757	0.000581501	1	1	1	1	Pah1-uniprot	Pah1-uniprot [51-60]		1	1216.74	FALSE	979309	1.72147e+06		1.12037e+06	1.72147e+06			Peak Found	High	n/a	High	0.0002319	0.001255	1.99	22.82
FALSE	High	[R].FKDLGEEHFK.[G]		0.00056388	0.000581501	1	1	1	3	P02769	P02769 [35-44]		1	1249.62	TRUE							No Quan Values	High	High	High	High	0.0002319	4.102e-05	2.66
FALSE	High	[R].FGKFQILKPSQK.[K]		3.58521e-05	0.000581501	1	1	1	4	Pah1-uniprot	Pah1-uniprot [48-59]		1	1420.83	FALSE		1.59085e+06			1.59085e+06			High	High	n/a	High	0.0002319	1.149e-06	4.66	29.62
FALSE	High	[K].FGELLSDIR.[Q]		0.0046693	0.000581501	1	1	1	1	Q12697	Q12697 [809-817]		0	1049.56	FALSE							No Quan Values	n/a	n/a	High	High	0.0002319	0.0006354	2.94
FALSE	High	[R].FFVAPFPEVFGK.[E]		0.00923822	0.000581501	1	1	1	2	P02662	P02662 [23-34]		0	1384.73	TRUE	369183	527827	178660	422360	527827	1.15011e+06		High	High	Peak Found	High	0.0002319	0.001538	2.39	57.98
FALSE	High	[K].FFEFGSK.[I]		0.0908865	0.000581501	1	1	1	1	Q07807	Q07807 [595-601]		0	861.414	FALSE			917072			5.90358e+06		n/a	n/a	High	High	0.0002319	0.03096	1.76	35.8
FALSE	High	[K].FEMEQNLR.[Q]	1xOxidation [M3]	0.0813505	0.000581501	1	1	1	2	P35527	P35527 [243-250]		0	1082.49	TRUE			117538			756642		High	n/a	High	High	0.0002319	0.02665	1.4	19.63
FALSE	High	[K].FEGDTLVNR.[I]		0.00397947	0.000581501	1	1	1	1	Q9U6Y5	Q9U6Y5 [114-122]		0	1050.52	TRUE							No Quan Values	n/a	n/a	High	High	0.0002319	0.0005151	2.44
FALSE	High	[K].FEESADFMK.[S]	1xOxidation [M8]	0.0488107	0.000581501	1	1	1	1	P40468	P40468 [468-476]		0	1119.47	FALSE							No Quan Values	n/a	n/a	High	High	0.0002319	0.01354	1.54
FALSE	High	[K].FDLMYAK.[R]	1xOxidation [M4]	0.0913057	0.000581501	1	2	1	5	P09733	P09733 [396-402]		0	903.428	FALSE	982328	927506	777393	1.12382e+06	927506	5.0044e+06		High	High	High	High	0.0002319	0.03113	1.45	29.26
FALSE	High	[K].FDKNDPYR.[Y]		0.0415447	0.000581501	1	1	1	2	P19812	P19812 [447-454]		1	1054.5	FALSE							No Quan Values	n/a	n/a	High	High	0.0002319	0.011	1.68
FALSE	High	[R].FKDLGEENFK.[A]		0.000658564	0.000581501	1	1	1	11	P02768-1	P02768-1 [35-44]		1	1226.61	TRUE	1.97955e+07	1.9378e+07	1.60749e+07	2.26468e+07	1.9378e+07	1.03481e+08		High	High	High	High	0.0002319	5.009e-05	2.64	25.48
FALSE	High	[K].FDKENSVLTER.[T]		0.00497273	0.000581501	1	1	1	1	Q00955	Q00955 [1669-1679]		1	1337.67	FALSE							No Quan Values	n/a	n/a	High	High	0.0002319	0.0006876	2.72
FALSE	High	[K].FASNVVEK.[S]		0.0437718	0.000581501	1	1	1	1	Q07807	Q07807 [773-780]		0	893.473	FALSE							No Quan Values	n/a	n/a	High	High	0.0002319	0.01176	1.9
FALSE	High	[K].FASFIDK.[V]		0.0665884	0.000581501	8	34	1	5	Q32MB2; Q7Z794; O95678; P02538; P48668; P35908; P19013; P13647	Q32MB2 [143-149]; Q7Z794 [175-181]; O95678 [160-166]; P02538 [174-180]; P48668 [174-180]; P35908 [195-201]; P19013 [222-228]; P13647 [179-185]		0	827.43	TRUE	4.13455e+06	3.87851e+06	1.73607e+06	4.73008e+06	3.87851e+06	1.11758e+07	Shared	High	High	High	High	0.0002319	0.0205	1.81	31.4
FALSE	High	[R].FAGSAIYMGAR.[S]	1xOxidation [M8]	0.0138595	0.000581501	1	1	1	1	P38631	P38631 [1445-1455]		0	1159.56	FALSE							No Quan Values	n/a	n/a	High	High	0.0002319	0.002606	2.43
FALSE	High	[R].EYYYLGTQLPVDR.[F]		0.000130933	0.000581501	1	1	1	1	P38631	P38631 [1274-1286]		0	1616.8	FALSE			1.37993e+06			8.88318e+06		n/a	n/a	High	High	0.0002319	6.178e-06	3.68	40.67
FALSE	High	[K].EYYDAQGLVKPK.[N]		0.000390013	0.000581501	1	1	1	2	P27809	P27809 [424-435]		0	1410.73	FALSE							No Quan Values	n/a	n/a	High	High	0.0002319	2.546e-05	2.61
FALSE	High	[R].EYQELMSVK.[L]	1xOxidation [M6]	0.0141294	0.000581501	1	3	1	3	P19013	P19013 [495-503]		0	1142.54	TRUE	351085	542672	311889	401655	542672	2.00776e+06		High	High	High	High	0.0002319	0.002681	1.4	22.12
FALSE	High	[KR].EYQELMNVK.[L]	1xOxidation [M6]	0.0306225	0.000581501	2	7	1	3	P02538; P48668	P02538 [447-455]; P48668 [447-455]		0	1169.55	TRUE	829864	966503	491961	949396	966503	3.16696e+06	Shared	High	High	High	High	0.0002319	0.007356	1.6	21.78
FALSE	High	[R].EYQELMNTK.[L]	1xOxidation [M6]	0.0884085	0.000581501	1	3	1	1	P13647	P13647 [452-460]		0	1171.53	TRUE							No Quan Values	n/a	n/a	High	High	0.0002319	0.02975	1.25
FALSE	High	[R].EYIFSENSGVLGDVAAGK.[E]		5.69155e-07	0.000581501	1	2	1	1	P38631	P38631 [1155-1172]		0	1855.91	FALSE							No Quan Values	n/a	n/a	High	High	0.0002319	5.353e-09	3.25
FALSE	High	[K].EYGITPFVK.[Q]		0.0139938	0.000581501	1	1	1	2	P07259	P07259 [940-948]		0	1053.56	FALSE			45412244			2.92338e+08		n/a	n/a	High	High	0.0002319	0.00265	2.21	37.82
FALSE	High	[R].FDEGTTLLSPK.[D]		0.00105933	0.000581501	1	1	1	1	P04050	P04050 [591-601]		0	1207.62	FALSE			1.59057e+06			1.02392e+07		n/a	n/a	High	High	0.0002319	9.292e-05	2.88	33.05
FALSE	High	[K].FKEASAAYEILSDPEKR.[D]		4.46566e-07	0.000581501	1	1	1	2	P25491	P25491 [47-63]		2	1953.99	FALSE							No Quan Values	n/a	n/a	High	High	0.0002319	3.923e-09	4.54
FALSE	High	[K].FKEEDEKESQR.[I]		0.0499785	0.000581501	2	2	1	1	P10591; P10592	P10591 [522-532]; P10592 [522-532]		2	1424.67	FALSE			366178			2.35724e+06	Shared	n/a	n/a	High	High	0.0002319	0.014	1.67	15.19
FALSE	High	[K].FKPHELENAEFLLR.[A]		1.90479e-06	0.000581501	1	2	1	1	P38631	P38631 [1010-1023]		0	1742.92	FALSE							No Quan Values	n/a	n/a	High	High	0.0002319	2.57e-08	4.61
FALSE	High	[K].FQILKPSQK.[K]		0.00198019	0.000581501	1	1	1	45	Pah1-uniprot	Pah1-uniprot [51-59]		0	1088.65	FALSE	1.90356e+09	2.07684e+09	294909	2.17774e+09	2.07684e+09	1.89845e+06		High	High	High	High	0.0002319	0.000209	2.61	26.11
FALSE	High	[K].INVSNDVHSLGNSDTESR.[R]		5.85675e-10	0.000581501	1	1	1	33	Pah1-uniprot	Pah1-uniprot [802-819]		0	1943.91	FALSE	8.5111e+08	1.40831e+09	344059	9.73703e+08	1.40831e+09	2.21485e+06		High	High	High	High	0.0002319	7.188e-13	5.32	24.16
FALSE	High	[R].FPGQLNADLR.[K]		0.000425598	0.000581501	1	1	1	5	ENSEMBL:ENSBTAP00000025008	ENSEMBL:ENSBTAP00000025008 [328-337]		0	1130.6	TRUE	963322	680566	705591	1.10208e+06	680566	4.54218e+06		High	High	High	High	0.0002319	2.836e-05	2.26	33.34
FALSE	High	[K].FPEPGYLEGVK.[T]		0.0238716	0.000581501	1	1	1	2	P16521	P16521 [650-660]		0	1235.63	FALSE	394594	476691		451431	476691			High	High	n/a	High	0.0002319	0.005305	1.95	36.94
FALSE	High	[K].FPENHFTSEENLK.[K]		0.000234352	0.000581501	1	1	1	1	P25491	P25491 [335-347]		0	1591.74	FALSE			642179			4.13398e+06		n/a	n/a	High	High	0.0002319	1.316e-05	2.28	26.84
FALSE	High	[K].FNVEVVAIR.[E]		0.00460194	0.000581501	1	1	1	2	NP_417808.1	NP_417808.1 [132-140]		0	1046.6	FALSE							No Quan Values	High	High	n/a	High	0.0002319	0.0006243	1.55
FALSE	High	[R].FNSPEEYAR.[L]		0.00473764	0.000581501	1	1	1	5	P07259	P07259 [2140-2148]		0	1112.5	FALSE			5.40656e+07			3.48043e+08		n/a	n/a	High	High	0.0002319	0.0006485	2.1	22.63
FALSE	High	[R].FNDDFSR.[A]		0.0523959	0.000581501	1	1	1	3	NP_414878.1	NP_414878.1 [232-238]		0	900.385	FALSE	1.53096e+06	2709023		1.75148e+06	2709023			High	High	n/a	High	0.0002319	0.0149	1.52	22.53
FALSE	High	[K].FMKEHESEFDEQDNDVDMVGEK.[V]	2xOxidation [M2; M18]	1.30469e-06	0.000581501	1	1	1	2	P19812	P19812 [1190-1211]		1	2690.09	FALSE			581632			3.74421e+06		n/a	n/a	High	High	0.0002319	1.565e-08	4.05	22.18
FALSE	High	[K].FMEYHISNTDETKGENYQLVK.[T]	1xOxidation [M2]	5.8388e-09	0.000581501	1	1	1	2	P19097	P19097 [450-470]		1	2562.18	FALSE			1.65342e+06			1.06437e+07		n/a	n/a	High	High	0.0002319	1.418e-11	7.14	29.32
FALSE	High	[R].FIVVLFPPEDER.[I]		0.00993282	0.000581501	1	1	1	1	P33202	P33202 [471-482]		0	1460.78	FALSE			276194			1.77797e+06		n/a	n/a	High	High	0.0002319	0.001696	1.69	53.56
FALSE	High	[K].FLVSMQR.[L]	1xOxidation [M5]	0.0973686	0.000581501	1	2	1	1	P38631	P38631 [1000-1006]		0	896.466	FALSE			1.04456e+06			6.72426e+06		n/a	n/a	High	High	0.0002319	0.03382	1.76	23.87
FALSE	High	[K].FLVENGEHIIK.[G]		0.00109061	0.000581501	1	1	1	2	Q00955	Q00955 [714-724]		0	1298.71	FALSE							No Quan Values	n/a	n/a	High	High	0.0002319	9.628e-05	2.61
FALSE	High	[K].FLVDDGGLVDREPIVR.[Q]		0.0848104	0.000581501	1	1	1	1	P33892	P33892 [1211-1226]		1	1799.97	FALSE			228379			1.47017e+06		n/a	n/a	High	High	0.0002319	0.02812	1.77	40.86
FALSE	High	[R].FLTDEILNK.[D]		0.0101757	0.000581501	1	1	1	1	P32621	P32621 [366-374]		0	1092.59	FALSE							No Quan Values	n/a	n/a	High	High	0.0002319	0.001742	1.96
FALSE	High	[R].FISDVVISNPATK.[A]		0.0701008	0.000581501	1	1	1	1	P33892	P33892 [91-103]		0	1390.76	FALSE							No Quan Values	n/a	n/a	High	High	0.0002319	0.02194	1.22
FALSE	High	[K].FILALNDEGEPIK.[V]		0.000984997	0.000581501	1	1	1	3	P38764	P38764 [912-924]		0	1458.78	FALSE	185966	162070	631790	212753	162070	4.06709e+06		High	High	High	High	0.0002319	8.44e-05	2.97	44.64
FALSE	High	[K].FLGYVSSLVEPSK.[V]		3.62017e-05	0.000581501	1	1	1	1	P07149	P07149 [64-76]		0	1425.76	FALSE			2.21186e+06			1.42387e+07		n/a	n/a	High	High	0.0002319	1.167e-06	3.27	44.28
FALSE	High	[R].FLEQQNQVLQTK.[W]		1.2331e-05	0.000581501	3	8	1	3	Q7Z794; P35908; P04264	Q7Z794 [184-195]; P35908 [204-215]; P04264 [200-211]		0	1475.79	TRUE	7655227	4339378	5911201	8.75788e+06	4339378	3.80529e+07	Shared	High	High	High	High	0.0002319	2.877e-07	3.2	28.17
FALSE	High	[R].FLEQQNQVLETK.[W]		0.077303	0.000581501	1	5	1	1	Q32MB2	Q32MB2 [152-163]		0	1476.77	TRUE							No Quan Values	n/a	n/a	High	High	0.0002319	0.02497	1.43
FALSE	High	[R].FIDSSDFDAHEIR.[V]		0.000104745	0.000581501	1	1	1	2	NP_414726.1	NP_414726.1 [204-216]		0	1551.71	FALSE							No Quan Values	High	High	n/a	High	0.0002319	4.623e-06	3.5
FALSE	High	[R].FLDSNEVAIRR.[L]		0.00033556	0.000581501	1	1	1	3	P07259	P07259 [926-936]		1	1319.71	FALSE			9.73334e+06			6.26576e+07		n/a	n/a	High	High	0.0002319	2.085e-05	2.08	27.71
FALSE	High	[R].FLDSNEVAIR.[R]		0.000468958	0.000581501	1	1	1	8	P07259	P07259 [926-935]		0	1163.61	FALSE			4.73449e+07			3.04779e+08		n/a	n/a	High	High	0.0002319	3.218e-05	2.87	32.43
FALSE	High	[K].EVYNVIASDGSYVNYR.[H]		1.4658e-06	0.000581501	1	1	1	2	P04050	P04050 [1351-1366]		0	1848.88	FALSE							No Quan Values	n/a	n/a	High	High	0.0002319	1.824e-08	3.18
FALSE	High	[K].EDVPSER.[Y]		0.0809745	0.000581501	1	1	1	1	P02662	P02662 [84-90]		0	831.384	TRUE							No Quan Values	n/a	n/a	High	High	0.0002319	0.02651	1.9
FALSE	High	[K].EDLALIMTVK.[A]	1xOxidation [M7]	0.00303371	0.000581501	1	1	1	1	P07259	P07259 [1661-1670]		0	1148.62	FALSE	1.15717e+06		8780899	1.32384e+06		5.65263e+07		Peak Found	n/a	High	High	0.0002319	0.0003634	2.85	37.22
FALSE	High	[K].EDKNGNIK.[I]		0.0203729	0.000581501	1	1	1	2	Pah1-uniprot	Pah1-uniprot [258-265]		1	917.469	FALSE	2.23349e+06	1.81136e+06		2.5552e+06	1.81136e+06			High	High	n/a	High	0.0002319	0.004316	2.77	14.18
FALSE	High	[K].APQRNVSGSTNNNEVLAASSDVENASDLVSSHSSSGSTPNK.[S]		1.21685e-07	0.000581501	1	1	1	2	Pah1-uniprot	Pah1-uniprot [686-726]		1	4114.91	FALSE	460804	1.00012e+06		527178	1.00012e+06			High	High	n/a	High	0.0002319	7.269e-10	6.71	35.47
FALSE	High	[R].APLDNDIGVSEATR.[I]		5.83129e-07	0.000581501	1	1	1	2	NP_414878.1	NP_414878.1 [788-801]		0	1457.72	FALSE	2.26519e+06	2.90148e+06		2.59146e+06	2.90148e+06			High	High	n/a	High	0.0002319	5.527e-09	3.73	27.93
FALSE	High	[R].ANSVKTAKVTK.[A]		0.0356764	0.000581501	1	1	1	1	Pah1-uniprot	Pah1-uniprot [675-685]		2	1146.68	FALSE							No Quan Values	n/a	High	n/a	High	0.0002319	0.008989	1.44
FALSE	High	[K].ALYELLSAADQK.[A]		0.000630432	0.000581501	1	1	1	2	P40069	P40069 [949-960]		0	1321.7	FALSE	676642	621762		774104	621762			High	High	n/a	High	0.0002319	4.732e-05	2.26	41.48
FALSE	High	[K].AIVTSKLFVWR.[W]		0.00379126	0.000581501	1	1	1	3	Pah1-uniprot	Pah1-uniprot [379-389]		1	1319.78	FALSE							No Quan Values	High	High	n/a	High	0.0002319	0.0004839	2.05
FALSE	High	[K].ALVPNTPR.[A]		0.0896395	0.000581501	1	1	1	2	P33892	P33892 [1855-1862]		0	867.505	FALSE			257294			1.65631e+06		n/a	n/a	High	High	0.0002319	0.03041	1.5	23.19
FALSE	High	[R].ALVFVDNHDNQR.[G]		0.000115979	0.000581501	1	1	1	4	Q3MHH8	Q3MHH8 [307-318]		0	1427.7	TRUE	4.56388e+06	3.36808e+06	2.42024e+06	5.22126e+06	3.36808e+06	1.55801e+07		High	High	Peak Found	High	0.0002319	5.284e-06	3.57	27.05
FALSE	High	[K].AIVESVQEGGDVTK.[I]		0.0647442	0.000581501	1	1	1	1	Q07878	Q07878 [1549-1562]		0	1431.73	FALSE							No Quan Values	n/a	n/a	High	High	0.0002319	0.01967	0.99
FALSE	High	[K].AISAQADKQDISSSTR.[V]		1.96105e-06	0.000581501	1	1	1	2	P19097	P19097 [553-568]		1	1677.84	FALSE							No Quan Values	n/a	n/a	High	High	0.0002319	2.67e-08	3.9
FALSE	High	[R].AIQVEGQPIILTGAPAINK.[M]		3.33359e-05	0.000581501	1	1	1	2	Q00955	Q00955 [1746-1764]		0	1933.11	FALSE			1.19352e+06			7.68316e+06		n/a	n/a	High	High	0.0002319	1.048e-06	3.45	43.65
FALSE	High	[K].APSGLDQSR.[I]		0.00331024	0.000581501	1	1	1	1	P07149	P07149 [398-406]		0	930.464	FALSE			1568814			1.00991e+07		n/a	n/a	High	High	0.0002319	0.0004057	2.88	17.21
FALSE	High	[K].AINIFEDAPSDEGSLNTSSSESDSR.[A]		2.50706e-07	0.000581501	1	2	1	2	Hsl1-TAP	Hsl1-TAP [1143-1167]		0	2628.15	FALSE			2.641e+06			1.70012e+07		n/a	n/a	High	High	0.0002319	1.855e-09	3.52	39.98
FALSE	High	[K].AIMGLPLTPYPVEK.[L]	1xOxidation [M3]	0.000121154	0.000581501	1	1	1	2	P07259	P07259 [1288-1301]		0	1544.84	FALSE			6.51179e+07			4.19191e+08		n/a	n/a	High	High	0.0002319	5.585e-06	3.58	43.39
FALSE	High	[K].AIMAHTTGYGVK.[K]	1xOxidation [M3]	0.0474443	0.000581501	1	1	1	1	P33892	P33892 [1435-1446]		0	1264.64	FALSE							No Quan Values	n/a	n/a	High	High	0.0002319	0.01303	1.39
FALSE	High	[K].ALLPHLTNAIVETNK.[W]		0.00115037	0.000581501	1	1	1	1	P16521	P16521 [128-142]		0	1633.93	FALSE	444540	503829		508571	503829			High	Peak Found	n/a	High	0.0002319	0.0001034	2.8	39.66
FALSE	High	[R].ALINNVSGYVIK.[T]		0.000102732	0.000581501	1	1	1	1	Q00955	Q00955 [1442-1453]		0	1290.74	FALSE			2.05009e+06			1.31973e+07		n/a	n/a	High	High	0.0002319	4.506e-06	3.23	40.31
FALSE	High	[R].ALIENWAADSVSSR.[V]		3.46551e-05	0.000581501	1	1	1	1	P07149	P07149 [1591-1604]		0	1518.75	FALSE			3.46022e+06			2.22749e+07		n/a	n/a	High	High	0.0002319	1.102e-06	3.7	38.05
FALSE	High	[R].AIHASPSTK.[S]		0.0075402	0.000581501	1	2	1	3	Hsl1-TAP	Hsl1-TAP [637-645]		0	911.495	FALSE			6.90598e+06			4.44567e+07		n/a	n/a	High	High	0.0002319	0.001181	2.18	15.77
FALSE	High	[R].ALGSVSK.[T]		0.0614896	0.000581501	1	1	1	22	Pah1-uniprot	Pah1-uniprot [7-13]		0	661.388	FALSE	1.05973e+09	1.07971e+09	230581	1.21238e+09	1.07971e+09	1.48435e+06		High	High	Peak Found	High	0.0002319	0.01834	2.23	17.44
FALSE	High	[R].ALGSTLSYR.[V]		0.0094642	0.000581501	1	1	1	1	Q12680	Q12680 [1326-1334]		0	967.521	FALSE							No Quan Values	n/a	n/a	High	High	0.0002319	0.001587	1.82
FALSE	High	[R].AIGGGLSSVGGGSSTIK.[Y]		4.55316e-07	0.000581501	2	2	1	3	P02538; P48668	P02538 [534-550]; P48668 [534-550]		0	1447.78	TRUE	1.4245e+06	1.13076e+06	1706353	1.62969e+06	1.13076e+06	1.09845e+07	Shared	High	High	High	High	0.0002319	4.015e-09	2.84	28.61
FALSE	High	[K].ALGGEDVR.[V]		0.0315133	0.000581501	1	1	1	2	P12763	P12763 [238-245]		0	816.421	TRUE	363449	397404	1.21032e+06	415799	397404	7.79134e+06		High	High	Peak Found	High	0.0002319	0.007655	1.44	18.35
FALSE	High	[K].ALNEINQFYQK.[F]		0.000506804	0.000581501	1	1	1	1	P02663	P02663 [81-91]		0	1367.7	TRUE							No Quan Values	n/a	n/a	High	High	0.0002319	3.567e-05	2.84
FALSE	High	[R].ALGALVER.[L]		0.0684828	0.000581501	1	1	1	1	P33892	P33892 [1630-1637]		0	828.494	FALSE			867458			5.58419e+06		n/a	n/a	High	High	0.0002319	0.0212	1.35	27.52
FALSE	High	[R].APSTYGGGLSVSSR.[F]		0.000839312	0.000581501	1	1	1	3	P08779	P08779 [42-55]		0	1338.66	TRUE							No Quan Values	High	High	High	High	0.0002319	6.873e-05	2.44
FALSE	High	[R].AQFLNDLK.[Y]		0.0483511	0.000581501	1	1	1	2	P19812	P19812 [269-276]		0	948.515	FALSE							No Quan Values	n/a	n/a	High	High	0.0002319	0.01336	2.1
FALSE	High	[K].ATSSTDEESWFK.[A]		0.0028762	0.000581501	1	1	1	1	P07149	P07149 [1129-1140]		0	1387.6	FALSE			1.33019e+06			8.56297e+06		n/a	n/a	High	High	0.0002319	0.000338	3.63	32.54
FALSE	High	[K].ATSNTLEEFEHGR.[T]		0.000633498	0.000581501	1	1	1	2	P19097	P19097 [1348-1360]		0	1490.69	FALSE			2318511			1.49252e+07		n/a	n/a	High	High	0.0002319	4.753e-05	2.41	27.72
FALSE	High	[R].ATSIEPLK.[E]		0.0603456	0.000581501	1	1	1	1	P25655	P25655 [1154-1161]		0	858.493	FALSE			260537			1.67719e+06		n/a	n/a	High	High	0.0002319	0.0179	1.61	24.25
FALSE	High	[K].ATPTELAQEK.[H]		0.0392411	0.000581501	1	1	1	1	P11075	P11075 [1239-1248]		0	1087.56	FALSE							No Quan Values	n/a	n/a	High	High	0.0002319	0.0102	1.3
FALSE	High	[K].ATGYPLAYTAAK.[LI]		0.000111564	0.000581501	1	2	1	3	P07259	P07259 [740-751]		0	1226.64	FALSE			54881296			3.53294e+08		n/a	n/a	High	High	0.0002319	5.028e-06	2.77	29.44
FALSE	High	[R].ATGDADEPELR.[V]		0.000242446	0.000581501	1	1	1	1	P04050	P04050 [190-200]		0	1173.54	FALSE			1.4042e+06			9.0394e+06		n/a	n/a	High	High	0.0002319	1.375e-05	3	20.09
FALSE	High	[K].ATETVDNKDIER.[F]		0.00156902	0.000581501	1	2	1	2	P16521	P16521 [197-208]		1	1390.68	FALSE							No Quan Values	High	High	n/a	High	0.0002319	0.0001543	3.5
FALSE	High	[R].ATDVMLAGK.[V]	1xOxidation [M5]	0.012892	0.000581501	1	1	1	2	P39954	P39954 [209-217]		0	921.471	FALSE							No Quan Values	High	n/a	High	High	0.0002319	0.002369	1.95
FALSE	High	[K].ATAGDTHLGGEDFDNR.[L]		0.000355673	0.000581501	2	3	1	5	P10591; P10592	P10591 [218-233]; P10592 [218-233]		0	1675.73	FALSE	269095	451420	1.51516e+06	307855	451420	9.75371e+06	Shared	High	High	High	High	0.0002319	2.25e-05	3.59	21.79
FALSE	High	[R].ASVINVEK.[N]		0.0336919	0.000581501	1	1	1	1	Q12263	Q12263 [470-477]		0	859.488	FALSE							No Quan Values	n/a	n/a	High	High	0.0002319	0.008319	1.47
FALSE	High	[R].APSTYGGGLSVSSSR.[F]		0.000140134	0.000581501	1	1	1	3	P02533	P02533 [42-56]		0	1425.7	TRUE							No Quan Values	High	High	High	High	0.0002319	6.747e-06	3.11
FALSE	High	[R].ASSAAATSIDKEFKK.[L]	1xPhospho [S2(99.6)]	4.31098e-05	0.000581501	1	1	2	2	Pah1-uniprot	Pah1-uniprot [772-786]	Pah1-uniprot 1xPhospho [S773(99.6)]	2	1633.78	FALSE	413198	239044		472715	239044			High	High	n/a	High	0.0002319	1.459e-06	3.85	23.76
FALSE	High	[R].ASSAAATSIDKEFK.[K]		3.76829e-07	0.000581501	1	1	1	25	Pah1-uniprot	Pah1-uniprot [772-785]		1	1425.72	FALSE	4.33819e+08	6.9091e+08		4.96306e+08	6.9091e+08			High	High	High	High	0.0002319	3.14e-09	4.38	24.37
FALSE	High	[R].ASSAAATSIDK.[E]		0.000118826	0.000581501	1	1	1	11	Pah1-uniprot	Pah1-uniprot [772-782]		0	1021.52	FALSE	2.8531e+08	3.13263e+08		3.26406e+08	3.13263e+08			High	High	n/a	High	0.0002319	5.429e-06	3.72	17.44
FALSE	High	[K].ASLENSLEETK.[G]		0.00077664	0.000581501	2	4	1	3	P02533; P08779	P02533 [353-363]; P08779 [355-365]		0	1220.6	TRUE							No Quan Values	High	High	High	High	0.0002319	6.217e-05	2.02
FALSE	High	[R].ASGHLER.[V]		0.093001	0.000581501	1	2	1	1	Hsl1-TAP	Hsl1-TAP [38-44]		0	769.395	FALSE			1.07917e+06			6.94704e+06		n/a	n/a	High	High	0.0002319	0.03191	2	14.92
FALSE	High	[K].ASDVSIESSYVPLTTVATSSR.[D]		7.88772e-09	0.000581501	1	2	1	4	Hsl1-TAP	Hsl1-TAP [944-964]		0	2170.09	FALSE			2.43857e+07			1.56981e+08		n/a	n/a	High	High	0.0002319	2.089e-11	5.51	41.56
FALSE	High	[KR].AQYEEIAQR.[S]		0.00355982	0.000581501	4	7	1	4	P02538; P48668; P35908; P19013	P02538 [339-347]; P48668 [339-347]; P35908 [360-368]; P19013 [387-395]		0	1107.54	TRUE	2.94414e+06	2.27965e+06	1.80302e+06	3.36821e+06	2.27965e+06	1.16068e+07	Shared	High	High	High	High	0.0002319	0.0004479	2.55	19.97
FALSE	High	[K].AQYEEIANR.[S]		0.09648	0.000581501	1	1	1	1	P13647	P13647 [344-352]		0	1093.53	TRUE							No Quan Values	High	n/a	n/a	High	0.0002319	0.03343	1.73
FALSE	High	[K].AQYEDIANR.[S]		0.0409567	0.000581501	1	5	1	1	O95678	O95678 [325-333]		0	1079.51	TRUE							No Quan Values	n/a	n/a	High	High	0.0002319	0.01076	1.8
FALSE	High	[R].AQNYFIETADR.[Q]		0.00652139	0.000581501	1	1	1	2	P22515	P22515 [842-852]		0	1327.63	FALSE							No Quan Values	High	High	n/a	High	0.0002319	0.0009792	1.94
FALSE	High	[R].AQFLNDLKYENDYMFDGTTTAK.[T]	1xOxidation [M14]	0.0488107	0.000581501	1	1	1	1	P19812	P19812 [269-290]		1	2601.18	FALSE							No Quan Values	n/a	n/a	High	High	0.0002319	0.01359	1.65
FALSE	High	[R].ASSAAATSIDKEFKK.[L]		1.18981e-06	0.000581501	1	1	1	29	Pah1-uniprot	Pah1-uniprot [772-786]		2	1553.82	FALSE	6.13441e+08	6.24081e+08	199134	7.01801e+08	6.24081e+08	1.28191e+06		High	High	High	High	0.0002319	1.393e-08	5.5	21.6
FALSE	High	[K].ALEYIDSNQR.[I]		0.00106448	0.000581501	1	1	1	1	Q07807	Q07807 [631-640]		0	1208.59	FALSE			586306			3.77429e+06		n/a	n/a	High	High	0.0002319	9.304e-05	2.54	24.44
FALSE	High	[K].AIETIPIEK.[L]		0.0296145	0.000581501	1	1	1	1	Q07807	Q07807 [667-675]		0	1013.59	FALSE			771452			4.96616e+06		n/a	n/a	High	High	0.0002319	0.007024	2.03	30.78
FALSE	High	[R].ALEESNYELEGK.[I]		0.000176022	0.000581501	1	2	1	3	P13645	P13645 [166-177]		0	1381.65	TRUE	11609353	7878396	4.54033e+06	1.32816e+07	7878396	2.9228e+07		High	High	High	High	0.0002319	9.054e-06	3.21	24.45
FALSE	High	[K].AEAESLYQSK.[Y]		0.000920335	0.000581501	1	1	1	3	P04264	P04264 [367-376]		0	1125.54	TRUE	2.37837e+06	1.36153e+06	1507952	2.72094e+06	1.36153e+06	9.70732e+06		High	High	High	High	0.0002319	7.723e-05	2.6	19.87
FALSE	High	[K].AEAEALYQTK.[ILFYV]		0.0144046	0.000581501	2	8	1	2	Q32MB2; P19013	Q32MB2 [319-328]; P19013 [398-407]		0	1123.56	TRUE							No Quan Values	High	n/a	High	High	0.0002319	0.00275	1.77
FALSE	High	[K].ADTLTDEINFLR.[A]		0.000122931	0.000581501	2	3	1	3	P02538; P48668	P02538 [288-299]; P48668 [288-299]		0	1407.71	TRUE	845163	836244	384029	966900	836244	2.47215e+06	Shared	High	High	High	High	0.0002319	5.699e-06	3.04	46.84
FALSE	High	[K].ADTGIAVEGATDAAR.[S]		0.0570352	0.000581501	1	2	1	1	P05030	P05030 [645-659]		0	1417.69	FALSE							No Quan Values	n/a	n/a	High	High	0.0002319	0.01665	1.15
FALSE	High	[K].ADHILVSGHDGGTGAAR.[W]		0.00242739	0.000581501	1	1	1	1	Q12680	Q12680 [1101-1117]		0	1633.8	FALSE							No Quan Values	n/a	n/a	High	High	0.0002319	0.000272	1
FALSE	High	[K].ADDKETCFAEEGKK.[L]	1xCarbamidomethyl [C7]	1.08311e-07	0.000581501	1	1	1	8	P02768-1	P02768-1 [585-598]		2	1627.73	TRUE	8.60036e+06	4666263	2.89646e+06	9.83914e+06	4666263	1.86457e+07		High	High	High	High	0.0002319	6.255e-10	4.62	17.3
FALSE	High	[K].ADDKETCFAEEGK.[K]	1xCarbamidomethyl [C7]	0.000265855	0.000581501	1	1	1	2	P02768-1	P02768-1 [585-597]		1	1499.63	TRUE							No Quan Values	High	High	n/a	High	0.0002319	1.549e-05	2.89
FALSE	High	[K].ADAPIDTK.[T]		0.0348359	0.000581501	1	1	1	1	P27809	P27809 [97-104]		0	830.425	FALSE			538490			3.46648e+06		n/a	n/a	High	High	0.0002319	0.008689	2.15	17.91
FALSE	High	[K].ACYVTLVR.[N]	1xCarbamidomethyl [C2]	0.0105767	0.000581501	1	1	1	1	P27809	P27809 [123-130]		0	981.519	FALSE							No Quan Values	n/a	n/a	High	High	0.0002319	0.001842	2.14
FALSE	High	[K].ACEPGVDYVYK.[T]	1xCarbamidomethyl [C2]	0.00284846	0.000581501	1	1	1	2	Q2UVX4	Q2UVX4 [1535-1545]		0	1300.59	TRUE							No Quan Values	High	High	n/a	High	0.0002319	0.0003342	2.37
FALSE	High	[K].AEEQENDISEDPATNADIK.[E]		9.42643e-07	0.000581501	1	1	1	2	P19812	P19812 [191-209]		0	2088.92	FALSE							No Quan Values	n/a	n/a	High	High	0.0002319	1.029e-08	3.06
FALSE	High	[R].AAYALGGLGSGFANNEK.[E]		2.91393e-07	0.000581501	1	1	1	2	P07259	P07259 [599-615]		0	1639.81	FALSE	128316	304423	4.071e+07	146798	304423	2.62067e+08		Peak Found	Peak Found	High	High	0.0002319	2.244e-09	4.39	38.08
FALSE	High	[K].AAQDVWNR.[A]		0.0233056	0.000581501	1	1	1	1	P07149	P07149 [1686-1693]		0	959.469	FALSE			1.57714e+06			1.01527e+07		n/a	n/a	High	High	0.0002319	0.005151	2.5	21.94
FALSE	High	[K].AANSVSQDSSYTDFSFTIAGTAHNAHSVTQSASK.[V]		9.27369e-08	0.000581501	1	1	1	1	P07259	P07259 [1565-1598]		0	3487.6	FALSE							No Quan Values	n/a	n/a	High	High	0.0002319	5.104e-10	5.97
FALSE	High	[R].AAMNDKDLTMGQVGER.[I]	2xOxidation [M3; M10]	1.57161e-05	0.000581501	1	1	1	1	P04050	P04050 [1200-1215]		1	1767.8	FALSE			555721			3.57741e+06		n/a	n/a	High	High	0.0002319	3.949e-07	4.8	18.27
FALSE	High	[R].AALSDITNSFNK.[M]		5.44135e-05	0.000581501	1	2	1	1	Hsl1-TAP	Hsl1-TAP [829-840]		0	1280.65	FALSE			25034714			1.61159e+08		n/a	n/a	High	High	0.0002319	1.972e-06	4.08	35.42
FALSE	High	[R].AALMNSLGDALK.[A]	1xOxidation [M4]	0.0372395	0.000581501	1	1	1	2	NP_414726.1	NP_414726.1 [896-907]		0	1219.64	FALSE							No Quan Values	High	High	n/a	High	0.0002319	0.009511	1.41
FALSE	High	[R].AAGASTLK.[L]		0.0390549	0.000581501	1	1	1	2	P07259	P07259 [311-318]		0	718.409	FALSE			6.4592e+06			4.15806e+07		n/a	n/a	High	High	0.0002319	0.0101	2.56	16.65
FALSE	High	[K].AAFTECCQAADK.[A]	2xCarbamidomethyl [C6; C7]	8.3795e-05	0.000581501	1	1	1	3	P02768-1	P02768-1 [187-198]		0	1371.57	TRUE	3.37261e+06	2.95043e+06	2.84861e+06	3.85839e+06	2.95043e+06	1.83377e+07		High	High	High	High	0.0002319	3.468e-06	3.3	19.31
FALSE	High	[K].AAFGGSGGR.[G]		0.0791186	0.000581501	1	2	1	1	P35908	P35908 [522-530]		0	779.379	TRUE							No Quan Values	High	n/a	n/a	High	0.0002319	0.02578	1.59
FALSE	High	[K].AAFEDLK.[S]		0.0783875	0.000581501	1	1	1	2	P07149	P07149 [1787-1793]		0	793.409	FALSE			3.16795e+06			2.03934e+07		n/a	n/a	High	High	0.0002319	0.02542	1.46	25.28
FALSE	High	[K].AAEEAGVTDVK.[V]		0.0031384	0.000581501	1	1	1	1	P19097	P19097 [1858-1868]		0	1089.54	FALSE			952898			6.1342e+06		n/a	n/a	High	High	0.0002319	0.0003781	2.17	18.75
FALSE	High	[R].AAQQQWGNDFYK.[R]		0.000353952	0.000581501	1	1	1	1	P19097	P19097 [1503-1514]		0	1455.67	FALSE							No Quan Values	n/a	n/a	High	High	0.0002319	2.235e-05	2.81
FALSE	High	[K].AEFAEVSK.[L]		0.00278026	0.000581501	1	1	1	7	P02768-1	P02768-1 [250-257]		0	880.441	TRUE	2.45252e+07	2.37183e+07	8.32547e+06	2.80578e+07	2.37183e+07	5.35945e+07		High	High	High	High	0.0002319	0.0003236	2.99	20.84
FALSE	High	[K].AEFVEVTK.[L]		0.0325847	0.000581501	1	1	1	2	P02769	P02769 [249-256]		0	922.488	TRUE	3679478	5737963	1.62078e+06	4.20947e+06	5737963	1.04337e+07		High	Peak Found	High	High	0.0002319	0.007975	1.76	25.07
FALSE	High	[R].AETECQNTEYQQLLDIK.[I]	1xCarbamidomethyl [C5]	8.40534e-06	0.000581501	1	1	1	4	P13645	P13645 [423-439]		0	2082.96	TRUE							No Quan Values	High	High	n/a	High	0.0002319	1.754e-07	2.52
FALSE	High	[R].ALEEANADLEVK.[I]		0.000384378	0.000581501	3	6	1	4	P13646-1; P02533; P08779	P13646-1 [124-135]; P02533 [135-146]; P08779 [137-148]		0	1301.66	TRUE	3.1837e+06	2.20552e+06		3.64228e+06	2.20552e+06		Shared	High	High	n/a	High	0.0002319	2.486e-05	2.74	26.95
FALSE	High	[K].ALEDIMVHYDNTTR.[N]	1xOxidation [M6]	6.70351e-05	0.000581501	1	1	1	1	P04050	P04050 [844-857]		0	1693.79	FALSE			821697			5.28961e+06		n/a	n/a	High	High	0.0002319	2.589e-06	3.6	28.05
FALSE	High	[R].AIANGQVDGFPTQEECR.[T]	1xCarbamidomethyl [C16]	0.00550502	0.000581501	1	1	1	2	P16521	P16521 [475-491]		0	1891.86	FALSE							No Quan Values	High	n/a	n/a	High	0.0002319	0.0007872	1.87
FALSE	High	[K].AIAIVSNACSSIR.[T]	1xCarbamidomethyl [C9]	0.0124037	0.000581501	1	1	1	1	P33202	P33202 [322-334]		0	1361.72	FALSE							No Quan Values	n/a	n/a	High	High	0.0002319	0.002264	1.31
FALSE	High	[K].ALAGSEINWR.[H]		0.000615326	0.000581501	1	1	1	1	P07149	P07149 [1141-1150]		0	1116.58	FALSE			2759738			1.77656e+07		n/a	n/a	High	High	0.0002319	4.573e-05	2.93	32.4
FALSE	High	[K].AKYETSILEHSGIR.[L]		3.29553e-06	0.000581501	1	1	1	2	P19097	P19097 [1091-1104]		1	1603.84	FALSE			1.09462e+06			7.04651e+06		n/a	n/a	High	High	0.0002319	5.23e-08	3.92	27.68
FALSE	High	[K].AKAPSGLDQSR.[I]		0.0172988	0.000581501	1	1	1	2	P07149	P07149 [396-406]		1	1129.6	FALSE							No Quan Values	n/a	n/a	High	High	0.0002319	0.003493	1.77
FALSE	High	[R].AGVLEPQGMVGIK.[F]	1xOxidation [M9]	0.00189564	0.000581501	1	1	1	1	Q00955	Q00955 [2022-2034]		0	1314.71	FALSE			1.97607e+06			1.27208e+07		n/a	n/a	High	High	0.0002319	0.0001978	2.75	30.39
FALSE	High	[R].AGLQFPVGR.[I]		0.00361194	0.000581501	1	1	1	4	Q12692	Q12692 [29-37]		0	944.531	FALSE	3.72335e+06	4.02895e+06	2.58052e+06	4.25966e+06	4.02895e+06	1.66119e+07		High	High	High	High	0.0002319	0.0004551	2.21	35.26
FALSE	High	[K].AGLLGVESIELTPHIISK.[T]		1.57161e-05	0.000581501	1	1	1	2	P07259	P07259 [2109-2126]		0	1877.07	FALSE			2.37758e+06			1.53055e+07		n/a	n/a	High	High	0.0002319	3.961e-07	5.3	50.27
FALSE	High	[K].AGLENTVAETECR.[Y]	1xCarbamidomethyl [C12]	7.71616e-05	0.000581501	1	2	1	2	P13646-1	P13646-1 [343-355]		0	1449.66	TRUE							No Quan Values	High	n/a	High	High	0.0002319	3.118e-06	3.15
FALSE	High	[K].AGFAGDDAPR.[A]		0.000636578	0.000581501	1	1	1	3	P60010	P60010 [19-28]		0	976.448	FALSE	6.25731e+06	6.37056e+06	2004718	7.15861e+06	6.37056e+06	1.29052e+07		High	High	High	High	0.0002319	4.795e-05	2.33	19.69
FALSE	High	[R].AGDIQLQYGWK.[V]		0.000566622	0.000581501	1	1	1	1	P04050	P04050 [421-431]		0	1278.65	FALSE							No Quan Values	n/a	n/a	High	High	0.0002319	4.117e-05	1.76
FALSE	High	[K].AGAPTRIVSKINVSNDVHSLGNSDTESR.[R]		1.82576e-08	0.000581501	1	1	1	12	Pah1-uniprot	Pah1-uniprot [792-819]		2	2924.48	FALSE	1.13674e+07	2.29487e+07		1.30048e+07	2.29487e+07			High	High	n/a	High	0.0002319	6.192e-11	4.39	30.02
FALSE	High	[K].AGAPTRIVSK.[I]		0.015189	0.000581501	1	1	1	2	Pah1-uniprot	Pah1-uniprot [792-801]		1	999.595	FALSE							No Quan Values	n/a	High	n/a	High	0.0002319	0.002943	2.46
FALSE	High	[K].AFVHCSNNGTVPNSYSSSMVTSNVSSPSIASR.[E]	1xCarbamidomethyl [C5]; 1xOxidation [M19]	1.37621e-06	0.000581501	1	2	1	1	Hsl1-TAP	Hsl1-TAP [117-148]		0	3360.52	FALSE			1.86342e+06			1.19956e+07		n/a	n/a	High	High	0.0002319	1.684e-08	4.25	29.5
FALSE	High	[K].AFSAEDDTVVNIIK.[F]		0.0057781	0.000581501	1	1	1	1	P33892	P33892 [1197-1210]		0	1521.78	FALSE							No Quan Values	n/a	n/a	High	High	0.0002319	0.0008387	1.33
FALSE	High	[K].AFIEGFSK.[V]		0.0467752	0.000581501	1	1	1	1	P33202	P33202 [1332-1339]		0	898.467	FALSE							No Quan Values	n/a	n/a	High	High	0.0002319	0.01279	1.66
FALSE	High	[K].AFLDSMAQK.[Y]	1xOxidation [M6]	0.00863364	0.000581501	1	1	1	1	P19097	P19097 [285-293]		0	1026.49	FALSE			1.83879e+06			1.1837e+07		n/a	n/a	High	High	0.0002319	0.001413	2.26	23.01
FALSE	High	[K].AFLASEEAR.[H]		0.00284846	0.000581501	1	1	1	1	Q00955	Q00955 [589-597]		0	993.5	FALSE			2.4273e+06			1.56256e+07		n/a	n/a	High	High	0.0002319	0.0003344	2.65	24.6
FALSE	High	[R].AFHSLYEGR.[H]		0.0403769	0.000581501	1	1	1	1	Q12697	Q12697 [881-889]		0	1079.53	FALSE							No Quan Values	n/a	n/a	High	High	0.0002319	0.01058	1.85
FALSE	High	[K].AFEAEPQLPEIYEADEEVK.[A]		0.0115932	0.000581501	1	1	1	1	NP_414726.1	NP_414726.1 [474-492]		0	2207.04	FALSE							No Quan Values	n/a	High	n/a	High	0.0002319	0.002066	1.75
FALSE	High	[K].AETFHEMEK.[A]	1xOxidation [M7]	0.00645857	0.000581501	1	1	1	2	Q00955	Q00955 [339-347]		0	1137.49	FALSE							No Quan Values	n/a	n/a	High	High	0.0002319	0.000967	1.89
FALSE	High	[K].ATVLNYLPK.[C]		0.0298991	0.000581501	1	1	1	3	ENSEMBL:ENSBTAP00000024146	ENSEMBL:ENSBTAP00000024146 [817-825]		0	1018.59	TRUE	339978	261849	216504	388948	261849	1.39373e+06		High	High	High	High	0.0002319	0.007139	1.33	39.76
FALSE	High	[K].AVDLLLPELER.[G]		0.0341776	0.000581501	1	1	1	1	P33892	P33892 [1760-1770]		0	1267.73	FALSE		43204.4	423304		43204.4	2.72499e+06		n/a	Peak Found	High	High	0.0002319	0.008486	1.43	49.87
FALSE	High	[K].AVEQGFNVKPR.[L]		0.0813505	0.000581501	1	1	1	1	P16140	P16140 [15-25]		0	1244.67	FALSE							No Quan Values	n/a	n/a	High	High	0.0002319	0.02664	1.25
FALSE	High	[R].AVFPSIVGRPR.[H]		0.00120753	0.000581501	1	1	1	6	P60010	P60010 [29-39]		0	1198.71	FALSE	4.30443e+06	3.87762e+06	2816410	4.92444e+06	3.87762e+06	1.81304e+07		High	High	High	High	0.0002319	0.0001097	2.54	34.18
FALSE	High	[K].DVDGAYMTK.[V]	1xOxidation [M7]	0.0170508	0.000581501	1	1	1	2	P04264	P04264 [290-298]		0	1015.44	TRUE	5.14963e+06	2.7417e+06	960285	5.89138e+06	2.7417e+06	6.18175e+06		High	Peak Found	High	High	0.0002319	0.003427	1.9	17.43
FALSE	High	[K].DVDGAYMTK.[V]		0.0168062	0.000581501	1	1	1	3	P04264	P04264 [290-298]		0	999.445	TRUE	1.30777e+06	837950	1.14427e+06	1.49613e+06	837950	7.36613e+06		High	High	High	High	0.0002319	0.003358	1.83	20.29
FALSE	High	[K].DVDAAYMNK.[V]	1xOxidation [M7]	0.023194	0.000581501	4	10	1	3	O95678; P02538; P48668; P13647	O95678 [259-267]; P02538 [273-281]; P48668 [273-281]; P13647 [278-286]		0	1042.45	TRUE	841738	632608	432722	962981	632608	2.78561e+06	Shared	High	High	High	High	0.0002319	0.005101	1.6	17.59
FALSE	High	[K].DVDAAYLNK.[V]		0.0252857	0.000581501	1	1	1	3	P19013	P19013 [321-329]		0	1008.5	TRUE	279196		178327	319411		1.14796e+06		High	High	High	High	0.0002319	0.005717	1.79	23.05
FALSE	High	[K].DVAKPTGPK.[T]		0.0196042	0.000581501	1	1	1	1	P19097	P19097 [492-500]		0	912.515	FALSE							No Quan Values	n/a	n/a	High	High	0.0002319	0.004095	1.91
FALSE	High	[K].DTWDRPVDFTPTNDETYDVR.[W]		2.05222e-05	0.000581501	1	1	1	1	Q00955	Q00955 [1825-1844]		0	2442.08	FALSE			670851			4.31855e+06		n/a	n/a	High	High	0.0002319	5.579e-07	5.33	37.55
FALSE	High	[R].DTVGPWK.[L]		0.0917268	0.000581501	1	2	1	2	Hsl1-TAP	Hsl1-TAP [76-82]		0	802.409	FALSE			5.52197e+06			3.55472e+07		n/a	n/a	High	High	0.0002319	0.03139	1.9	25.37
FALSE	High	[K].DTAMESNTQTHTK.[K]	1xOxidation [M4]	2.81301e-05	0.000581501	1	2	1	3	Hsl1-TAP	Hsl1-TAP [1363-1375]		0	1479.64	FALSE	14843.7	8751.99	2.24987e+06	16981.7	8751.99	1.44834e+07		Peak Found	Peak Found	High	High	0.0002319	8.383e-07	3.02	14.24
FALSE	High	[K].DTAMESNTQTHTK.[K]		0.000382518	0.000581501	1	2	1	2	Hsl1-TAP	Hsl1-TAP [1363-1375]		0	1463.64	FALSE			57978.2			373230		n/a	n/a	High	High	0.0002319	2.474e-05	2.03	15.79
FALSE	High	[K].DSYVGDEAQSKR.[G]		0.0423415	0.000581501	1	1	1	2	P60010	P60010 [51-62]		1	1354.62	FALSE							No Quan Values	n/a	High	High	High	0.0002319	0.01125	1.01
FALSE	High	[K].DVDNAYMIK.[V]	1xOxidation [M7]	0.010475	0.000581501	1	2	1	3	P35908	P35908 [294-302]		0	1084.5	TRUE	488067		317932	558368		2.04666e+06		High	High	High	High	0.0002319	0.001817	1.91	22.88
FALSE	High	[K].DSYVGDEAQSK.[R]		0.000984997	0.000581501	1	1	1	3	P60010	P60010 [51-61]		0	1198.52	FALSE	2.87922e+06	2.07273e+06	969247	3.29394e+06	2.07273e+06	6.23945e+06		High	High	High	High	0.0002319	8.419e-05	2.23	17.58
FALSE	High	[K].DSTLIMQLLR.[D]	1xOxidation [M6]	0.00329424	0.000581501	1	2	1	6	P34730	P34730 [218-227]		0	1205.66	FALSE	1.64529e+06	1.50808e+06	331663	1.88228e+06	1.50808e+06	2.13505e+06		High	High	High	High	0.0002319	0.0004037	2.36	50.5
FALSE	High	[K].DSTATTAPVSDGR.[L]		0.0370625	0.000581501	1	1	1	1	Q12263	Q12263 [773-785]		0	1277.6	FALSE							No Quan Values	n/a	n/a	High	High	0.0002319	0.009436	1.33
FALSE	High	[R].DSNALGISQSLQSMFK.[D]	1xOxidation [M14]	7.01175e-07	0.000581501	1	2	1	3	Hsl1-TAP	Hsl1-TAP [1241-1256]		0	1741.84	FALSE			1.29225e+07			8.31874e+07		n/a	n/a	High	High	0.0002319	7.016e-09	4.29	41.03
FALSE	High	[K].DSLWQSEHLEAVVDQDVQR.[T]		7.87757e-07	0.000581501	1	1	1	1	P07149	P07149 [1032-1050]		0	2254.07	FALSE							No Quan Values	n/a	n/a	High	High	0.0002319	8.167e-09	4.22
FALSE	High	[K].DSLPLLLAAVEEGK.[L]		0.000166875	0.000581501	1	1	1	2	P07259	P07259 [1742-1755]		0	1454.81	FALSE			1.13665e+06			7.31707e+06		n/a	n/a	High	High	0.0002319	8.435e-06	2.43	56.32
FALSE	High	[R].DSLGALSK.[A]		0.0717553	0.000581501	1	2	1	2	P16521	P16521 [930-937]		0	790.431	FALSE		328487			328487			High	High	n/a	High	0.0002319	0.02256	1.79	22.26
FALSE	High	[R].DRNHPSVIIWSLGNESGHGANHDALYR.[W]		0.00988493	0.000581501	1	1	1	1	NP_414878.1	NP_414878.1 [448-474]		1	3015.46	FALSE							No Quan Values	n/a	High	n/a	High	0.0002319	0.001685	2.58
FALSE	High	[K].DQFANYVIQK.[L]		0.00532156	0.000581501	1	1	1	1	Q07807	Q07807 [820-829]		0	1225.62	FALSE							No Quan Values	n/a	n/a	High	High	0.0002319	0.0007541	2.71
FALSE	High	[R].DPLVDIDNLSDISNDDSDNIDEDTDVSQQSNISR.[N]		0.000248399	0.000581501	1	1	1	3	Pah1-uniprot	Pah1-uniprot [639-672]		0	3763.65	FALSE							No Quan Values	High	High	n/a	High	0.0002319	1.412e-05	2.54
FALSE	High	[R].DNIQGITKPAIR.[R]		0.000342135	0.000581501	1	1	1	6	P02309	P02309 [25-36]		0	1325.75	FALSE			732327			4.7143e+06		High	High	High	High	0.0002319	2.148e-05	3.9	25.85
FALSE	High	[K].DSYINANTIETAK.[M]		0.000468958	0.000581501	1	1	1	1	P19097	P19097 [1742-1754]		0	1439.7	FALSE			2.07951e+06			1.33867e+07		n/a	n/a	High	High	0.0002319	3.224e-05	3.53	28.37
FALSE	High	[R].DVEETVSIPFDPSKDTFDHSK.[L]		0.00545196	0.000581501	1	1	1	1	P39986	P39986 [736-756]		1	2393.11	FALSE							No Quan Values	n/a	n/a	High	High	0.0002319	0.0007741	1.48
FALSE	High	[K].DVKAKYETSILEHSGIR.[L]	2xPhospho [Y6(100); T8(100)]	0.0791186	0.000581501	1	1	1	1	P19097	P19097 [1088-1104]	P19097 2xPhospho [Y1093(100); T1095(100)]	2	2105.97	FALSE							No Quan Values	n/a	n/a	High	High	0.0002319	0.0257	1.25
FALSE	High	[K].DVISTITDDSK.[I]		0.0081076	0.000581501	1	1	1	1	P25655	P25655 [429-439]		0	1193.59	FALSE							No Quan Values	n/a	n/a	High	High	0.0002319	0.001301	1.85
FALSE	High	[K].EDAANNYAR.[G]		0.0031384	0.000581501	1	2	1	3	P09733	P09733 [98-106]		0	1023.45	FALSE	701171	475020		802167	475020			High	High	High	High	0.0002319	0.0003784	2.34	16.35
FALSE	High	[R].ECVVQLFTCPTNAK.[N]	2xCarbamidomethyl [C2; C9]	2.66683e-05	0.000581501	1	1	1	1	P19812	P19812 [568-581]		0	1666.79	FALSE			545486			3.51152e+06		n/a	n/a	High	High	0.0002319	7.825e-07	3.95	42.34
FALSE	High	[K].ECEEIIR.[N]	1xCarbamidomethyl [C2]	0.0769446	0.000581501	1	1	1	3	P02676	P02676 [244-250]		0	948.446	TRUE							No Quan Values	High	High	High	High	0.0002319	0.02477	1.36
FALSE	High	[K].ECCHGDLLECADDR.[A]	3xCarbamidomethyl [C2; C3; C10]	0.00283468	0.000581501	1	1	1	5	P02769	P02769 [267-280]		0	1749.66	TRUE		368715	224661		368715	1.44624e+06		High	High	High	High	0.0002319	0.0003318	3.15	23.98
FALSE	High	[K].ECCEKPLLEK.[S]	2xCarbamidomethyl [C2; C3]	0.00335872	0.000581501	1	1	1	3	P02768-1	P02768-1 [301-310]		0	1305.62	TRUE							No Quan Values	High	High	High	High	0.0002319	0.0004133	2.53
FALSE	High	[R].EAYPGDVFYLHSR.[L]		3.44873e-05	0.000581501	1	1	1	4	P07251	P07251 [329-341]		0	1553.74	FALSE	1.21408e+06	1.01756e+06	542952	1.38895e+06	1.01756e+06	3.49521e+06		High	High	High	High	0.0002319	1.096e-06	3.37	36.45
FALSE	High	[K].EASAAYEILSDPEKR.[D]		3.58521e-05	0.000581501	1	1	1	2	P25491	P25491 [49-63]		1	1678.83	FALSE			1.19671e+06			7.70374e+06		n/a	n/a	High	High	0.0002319	1.148e-06	4.06	32.79
FALSE	High	[K].EAQANLLTAK.[H]		0.00497273	0.000581501	1	1	1	1	P04050	P04050 [696-705]		0	1058.58	FALSE							No Quan Values	n/a	n/a	High	High	0.0002319	0.0006878	2.34
FALSE	High	[K].EAISSTISPQQK.[A]		0.00252337	0.000581501	1	1	1	1	P39526	P39526 [1974-1985]		0	1288.67	FALSE							No Quan Values	n/a	n/a	High	High	0.0002319	0.0002853	2.34
FALSE	High	[K].EALASGQFRPLTR.[K]		0.00779988	0.000581501	1	1	1	2	P16521	P16521 [860-872]		0	1445.79	FALSE							No Quan Values	High	High	n/a	High	0.0002319	0.001239	2.49
FALSE	High	[K].EAGVELITLHGSQNSK.[D]		0.00324669	0.000581501	1	1	1	1	P33892	P33892 [1231-1246]		0	1682.87	FALSE							No Quan Values	n/a	n/a	High	High	0.0002319	0.0003963	2
FALSE	High	[R].EAGLIQCSR.[V]	1xCarbamidomethyl [C7]	0.00728912	0.000581501	1	1	1	1	Q12697	Q12697 [1066-1074]		0	1033.51	FALSE							No Quan Values	n/a	n/a	High	High	0.0002319	0.001132	2.18
FALSE	High	[R].EAFTLSPELTK.[S]		0.0731056	0.000581501	1	1	1	1	P07806	P07806 [289-299]		0	1235.65	FALSE							No Quan Values	n/a	High	n/a	High	0.0002319	0.02311	1.46
FALSE	High	[R].DYQELMNVK.[L]	1xOxidation [M6]	0.0196042	0.000581501	1	5	1	2	P35908	P35908 [468-476]		0	1155.54	TRUE	469005	439522	326432	536559	439522	2.10138e+06		High	Peak Found	High	High	0.0002319	0.004099	1.77	22.91
FALSE	High	[R].DYQELMNTK.[L]	1xOxidation [M6]	0.0160159	0.000581501	1	3	1	3	P04264	P04264 [464-472]		0	1157.51	TRUE	998866	741730	1.22103e+06	1.14274e+06	741730	7.86031e+06		High	High	High	High	0.0002319	0.003151	2.09	19.24
FALSE	High	[R].DYQELMNTK.[L]		0.0478956	0.000581501	1	3	1	1	P04264	P04264 [464-472]		0	1141.52	TRUE							No Quan Values	n/a	n/a	High	High	0.0002319	0.01324	1.27
FALSE	High	[R].DYPVVITK.[Y]		0.0178917	0.000581501	1	1	1	3	P07259	P07259 [1167-1174]		0	934.524	FALSE			39989372			2.57428e+08		n/a	n/a	High	High	0.0002319	0.003649	2.55	28.55
FALSE	High	[K].DYCIIEVNAR.[L]	1xCarbamidomethyl [C3]	0.000868298	0.000581501	1	1	1	3	P07259	P07259 [720-729]		0	1252.6	FALSE			12048205			7.75593e+07		n/a	n/a	High	High	0.0002319	7.156e-05	2.44	34.26
FALSE	High	[K].DWTHLGVAK.[L]		0.0011448	0.000581501	1	1	1	38	Pah1-uniprot	Pah1-uniprot [419-427]		0	1026.54	FALSE	1.18826e+09	1.23982e+09	233005	1.35942e+09	1.23982e+09	1.49995e+06		High	High	Peak Found	High	0.0002319	0.0001026	2.95	29.85
FALSE	High	[R].DWENPGVTQLNR.[L]		9.59865e-05	0.000581501	1	1	1	2	NP_414878.1	NP_414878.1 [16-27]		0	1428.69	FALSE	401736			459601				High	High	n/a	High	0.0002319	4.123e-06	2.71	30.81
FALSE	High	[R].DVTMNLVQDNETR.[G]	1xOxidation [M4]	0.0300425	0.000581501	1	1	1	1	P43583	P43583 [1613-1625]		0	1550.71	FALSE							No Quan Values	n/a	n/a	High	High	0.0002319	0.007176	0.9
FALSE	High	[R].DVSLLHKPTTQISDFHVATR.[F]		1.1151e-07	0.000581501	1	1	1	2	NP_414878.1	NP_414878.1 [212-231]		0	2265.2	FALSE	3.20075e+06	6054054		3.66178e+06	6054054			High	High	n/a	High	0.0002319	6.475e-10	5.72	34.75
FALSE	High	[R].DVNEPDKILDTK.[T]		0.00366483	0.000581501	1	1	1	2	Q12697	Q12697 [1095-1106]		1	1386.71	FALSE							No Quan Values	n/a	n/a	High	High	0.0002319	0.0004645	2.1
FALSE	High	[K].DNAHNVTVDLEMRK.[Q]	1xOxidation [M12]	0.00041742	0.000581501	1	1	1	1	P25293	P25293 [278-291]		1	1657.8	FALSE							No Quan Values	n/a	n/a	High	High	0.0002319	2.772e-05	3.12
FALSE	High	[R].GKNEIIQNAQR.[D]		0.00251117	0.000581501	1	1	1	2	P04050	P04050 [1002-1012]		1	1270.69	FALSE							No Quan Values	n/a	n/a	High	High	0.0002319	0.0002834	2.45
FALSE	High	[K].DNAHNVTVDLEMR.[K]	1xOxidation [M12]	0.00138316	0.000581501	1	1	1	1	P25293	P25293 [278-290]		0	1529.7	FALSE							No Quan Values	n/a	n/a	High	High	0.0002319	0.0001311	2.49
FALSE	High	[R].DMFNEVLK.[Y]	1xOxidation [M2]	0.0353378	0.000581501	1	1	1	1	Q00955	Q00955 [1962-1969]		0	1011.48	FALSE			1.53853e+06			9.90418e+06		n/a	n/a	High	High	0.0002319	0.00888	1.82	29.81
FALSE	High	[R].DALLSANTK.[A]		0.063542	0.000581501	1	1	1	1	Q03063	Q03063 [326-334]		0	932.505	FALSE							No Quan Values	n/a	n/a	High	High	0.0002319	0.01919	1.55
FALSE	High	[R].DAHKSEVAHR.[F]		0.00609413	0.000581501	1	1	1	3	P02768-1	P02768-1 [25-34]		1	1149.58	TRUE	767590	126460		878153	126460			High	High	n/a	High	0.0002319	0.0008976	3.05	13.76
FALSE	High	[K].DAGTIAGLNVLR.[I]		0.000291524	0.000581501	3	4	1	3	P10591; P22202; P10592	P10591 [158-169]; P22202 [158-169]; P10592 [158-169]		0	1199.67	FALSE	1.16913e+06	723310	2.90637e+06	1.33753e+06	723310	1.87095e+07	Shared	High	High	High	High	0.0002319	1.736e-05	2.97	41.05
FALSE	High	[R].DAGSMLGR.[L]	1xOxidation [M5]	0.0465542	0.000581501	1	1	1	3	P07259	P07259 [153-160]		0	822.377	FALSE			7504512			4.83097e+07		n/a	n/a	High	High	0.0002319	0.01277	1.81	17.08
FALSE	High	[R].DAGSMLGR.[L]		0.0261485	0.000581501	1	1	1	1	P07259	P07259 [153-160]		0	806.383	FALSE			2.59148e+06			1.66824e+07		n/a	n/a	High	High	0.0002319	0.005981	2.22	21.53
FALSE	High	[KR].DAEAWFNEK.[S]		0.00645857	0.000581501	1	5	1	3	P13645	P13645 [335-343]		0	1109.49	TRUE		1.31064e+06	1.34826e+06		1.31064e+06	8.67934e+06		High	High	High	High	0.0002319	0.0009662	2.64	32.61
FALSE	High	[R].CSHYPNHPLWYTLCDR.[Y]	2xCarbamidomethyl [C1; C14]	0.000222174	0.000581501	1	1	1	2	NP_414878.1	NP_414878.1 [390-405]		0	2118.93	FALSE							No Quan Values	n/a	High	n/a	High	0.0002319	1.228e-05	2.81
FALSE	High	[K].CIVNPSPASITASAELQSTSAK.[R]	1xCarbamidomethyl [C1]	3.07213e-10	0.000581501	1	1	1	9	P07259	P07259 [1832-1853]		0	2232.12	FALSE			6.46868e+06			4.16416e+07		n/a	n/a	High	High	0.0002319	3.112e-13	7.85	37.38
FALSE	High	[K].CLNLTYGENDLKFSVDHGK.[A]	1xCarbamidomethyl [C1]	0.0011786	0.000581501	1	1	1	2	Pah1-uniprot	Pah1-uniprot [360-378]		1	2210.05	FALSE							No Quan Values	n/a	High	n/a	High	0.0002319	0.0001062	2.98
FALSE	High	[K].CLNLTYGENDLK.[F]	1xCarbamidomethyl [C1]	2.47966e-05	0.000581501	1	1	1	25	Pah1-uniprot	Pah1-uniprot [360-371]		0	1439.68	FALSE	1.17065e+09	1.27625e+09	424145	1.33927e+09	1.27625e+09	2.7304e+06		High	High	High	High	0.0002319	7.127e-07	3.1	33.52
FALSE	High	[K].DALNLGAFTR.[N]		0.00537334	0.000581501	1	1	1	1	P19812	P19812 [1030-1039]		0	1077.57	FALSE							No Quan Values	n/a	n/a	High	High	0.0002319	0.0007604	2.53
FALSE	High	[K].CIAACTGVPDDKWEQTYK.[K]	2xCarbamidomethyl [C1; C5]	7.26689e-06	0.000581501	1	1	1	1	P07149	P07149 [820-837]		1	2141.96	FALSE							No Quan Values	n/a	n/a	High	High	0.0002319	1.457e-07	3.65
FALSE	High	[K].CCTESLVNR.[R]	2xCarbamidomethyl [C1; C2]	0.00130496	0.000581501	2	2	1	4	P02769; P02768-1	P02769 [499-507]; P02768-1 [500-508]		0	1138.5	TRUE							No Quan Values	High	High	High	High	0.0002319	0.0001219	2.69
FALSE	High	[K].CCAAADPHECYAK.[V]	3xCarbamidomethyl [C1; C2; C10]	0.0241017	0.000581501	1	1	1	2	P02768-1	P02768-1 [384-396]		0	1552.6	TRUE							No Quan Values	High	n/a	High	High	0.0002319	0.005367	1.46
FALSE	High	[K].CALDYLDSPLCQQR.[Q]	2xCarbamidomethyl [C1; C11]	0.00245104	0.000581501	1	1	1	1	P38631	P38631 [331-344]		0	1738.79	FALSE							No Quan Values	n/a	n/a	High	High	0.0002319	0.0002751	1.61
FALSE	High	[K].AYEELSNTDLEFK.[F]		7.67882e-05	0.000581501	1	1	1	2	P16521	P16521 [637-649]		0	1558.73	FALSE	683854	434573		782356	434573			High	High	n/a	High	0.0002319	3.086e-06	2.7	36.07
FALSE	High	[R].AVSVSDLSYVANSQSSPLR.[E]		3.2322e-06	0.000581501	1	1	1	2	Q00955	Q00955 [1155-1173]		0	1980	FALSE			1.38588e+06			8.92149e+06		n/a	n/a	High	High	0.0002319	5.094e-08	4.13	39.81
FALSE	High	[R].AVSITSFGFGQK.[G]		0.00091145	0.000581501	1	1	1	1	P19097	P19097 [1638-1649]		0	1241.65	FALSE							No Quan Values	n/a	n/a	High	High	0.0002319	7.632e-05	2.62
FALSE	High	[K].AVSIETALEHK.[V]		0.00105933	0.000581501	1	1	1	2	P19097	P19097 [956-966]		0	1197.65	FALSE		113298	294532		113298	1.89603e+06		n/a	Peak Found	High	High	0.0002319	9.268e-05	2.33	30.45
FALSE	High	[K].AVSIDTMATTNVLTPATNVR.[V]	1xOxidation [M7]	3.83529e-08	0.000581501	1	2	1	8	Hsl1-TAP	Hsl1-TAP [1174-1193]		0	2091.08	FALSE			7.36734e+06			4.74267e+07		n/a	n/a	High	High	0.0002319	1.62e-10	4.87	37.1
FALSE	High	[K].AVMDDFAAFVEK.[C]	1xOxidation [M3]	0.000114859	0.000581501	1	1	1	6	P02768-1	P02768-1 [570-581]		0	1358.63	TRUE	8539955	6.62466e+06	4.85081e+06	9.77004e+06	6.62466e+06	3.12267e+07		High	High	High	High	0.0002319	5.21e-06	3.37	40.51
FALSE	High	[R].AVLEAEVQMCGELR.[D]	1xCarbamidomethyl [C10]; 1xOxidation [M9]	1.0156e-05	0.000581501	1	1	1	3	NP_414878.1	NP_414878.1 [239-252]		0	1620.77	FALSE	383536	644125		438780	644125			High	High	n/a	High	0.0002319	2.248e-07	3.48	31.21
FALSE	High	[K].CFGPIKVELPTK.[E]	1xCarbamidomethyl [C1]	0.0019516	0.000581501	1	1	1	2	P07149	P07149 [1485-1496]		1	1388.76	FALSE			562655			3.62205e+06		n/a	n/a	High	High	0.0002319	0.0002044	2.33	39.64
FALSE	High	[R].DAVSQIITFGTMAAK.[A]	1xOxidation [M12]	0.000674731	0.000581501	1	1	1	1	NP_414726.1	NP_414726.1 [425-439]		0	1568.8	FALSE	95057.6	275600		108750	275600			Peak Found	High	n/a	High	0.0002319	5.159e-05	2.26	47.26
FALSE	High	[K].DAYEALEDCSDFLK.[I]	1xCarbamidomethyl [C9]	1.39887e-05	0.000581501	1	1	1	1	P19812	P19812 [777-790]		0	1675.72	FALSE			1.2116e+06			7.79959e+06		n/a	n/a	High	High	0.0002319	3.406e-07	3.16	42.02
FALSE	High	[K].DDNPNLPR.[L]		0.0392411	0.000581501	1	1	1	4	P02768-1	P02768-1 [131-138]		0	940.448	TRUE	3.03493e+06	3.12064e+06	2758693	3.47208e+06	3.12064e+06	1.77589e+07		High	High	High	High	0.0002319	0.01018	2.28	19.4
FALSE	High	[R].DLTDYLMK.[I]	1xOxidation [M7]	0.079856	0.000581501	1	1	1	3	P60010	P60010 [184-191]		0	1014.48	FALSE	4283860	4.38399e+06	2.58309e+06	4.9009e+06	4.38399e+06	1.66284e+07		High	High	High	High	0.0002319	0.02606	1.83	33.07
FALSE	High	[K].DIQIPVYDTFDGSDLR.[V]		0.000225431	0.000581501	1	1	1	1	P07149	P07149 [454-469]		0	1853.89	FALSE			1.58088e+06			1.01768e+07		n/a	n/a	High	High	0.0002319	1.249e-05	3.21	47.94
FALSE	High	[K].DLQENLLVLR.[G]		0.0043002	0.000581501	1	1	1	1	P04050	P04050 [992-1001]		0	1212.69	FALSE			673894			4.33813e+06		n/a	n/a	High	High	0.0002319	0.00057	2.6	45.02
FALSE	High	[R].DLNTASNLETSK.[E]		0.0241017	0.000581501	1	1	1	1	P25655	P25655 [8-19]		0	1292.63	FALSE							No Quan Values	n/a	n/a	High	High	0.0002319	0.005362	1.48
FALSE	High	[R].DLKPENLLLDKK.[N]		0.000137441	0.000581501	1	2	1	4	Hsl1-TAP	Hsl1-TAP [239-250]		1	1425.83	FALSE			3.93738e+07			2.53465e+08		n/a	n/a	High	High	0.0002319	6.576e-06	2.52	33.43
FALSE	High	[R].DIKPENILLDK.[NK]		0.000633498	0.000581501	1	6	1	6	Hsl1-TAP	Hsl1-TAP [239-249]		0	1297.74	FALSE			14670989			9.44433e+07		n/a	n/a	High	High	0.0002319	4.756e-05	2.53	38.02
FALSE	High	[R].DLKPENLLLDHK.[Y]		0.0116493	0.000581501	1	1	1	1	Q12263	Q12263 [156-167]		0	1434.8	FALSE							No Quan Values	n/a	n/a	High	High	0.0002319	0.002085	1.86
FALSE	High	[K].DLGEENFK.[A]		0.0509322	0.000581501	1	1	1	4	P02768-1	P02768-1 [37-44]		0	951.442	TRUE	1.11077e+06	1.40431e+06	1.29901e+06	1.27076e+06	1.40431e+06	8.36227e+06		High	High	High	High	0.0002319	0.0143	1.04	23.16
FALSE	High	[K].DIFTGLIGPMK.[I]	1xOxidation [M10]	0.00677883	0.000581501	1	1	1	2	ENSEMBL:ENSBTAP00000031900	ENSEMBL:ENSBTAP00000031900 [547-557]		0	1207.64	TRUE							No Quan Values	High	High	n/a	High	0.0002319	0.001029	1.54
FALSE	High	[K].DIFGHSLEFCK.[D]	1xCarbamidomethyl [C10]	0.0659681	0.000581501	1	1	1	1	Q07807	Q07807 [538-548]		0	1352.63	FALSE							No Quan Values	n/a	n/a	High	High	0.0002319	0.02015	1.1
FALSE	High	[K].DLDKVALTVLSHSK.[V]		8.75346e-05	0.000581501	1	1	1	1	Q00955	Q00955 [961-974]		1	1525.86	FALSE							No Quan Values	n/a	n/a	High	High	0.0002319	3.659e-06	3.16
FALSE	High	[R].DLATMTYEEVAKR.[L]	1xOxidation [M5]	5.4944e-05	0.000581501	1	1	1	2	P07149	P07149 [913-925]		1	1542.75	FALSE			1.30414e+06			8.39529e+06		n/a	n/a	High	High	0.0002319	1.997e-06	3.52	32.41
FALSE	High	[R].DLATMTYEEVAK.[R]	1xOxidation [M5]	0.0037547	0.000581501	1	1	1	1	P07149	P07149 [913-924]		0	1386.65	FALSE			1.29185e+06			8.3162e+06		n/a	n/a	High	High	0.0002319	0.000478	2.93	33.21
FALSE	High	[K].DKYVLITGAGK.[G]		0.00216077	0.000581501	1	1	1	2	P19097	P19097 [675-685]		1	1164.66	FALSE			1.17845e+06			7.58615e+06		n/a	n/a	High	High	0.0002319	0.0002334	2.58	26.86
FALSE	High	[K].DKDEIAK.[V]		0.0955991	0.000581501	1	1	1	1	P19812	P19812 [1009-1015]		1	818.425	FALSE			317441			2.0435e+06		n/a	n/a	High	High	0.0002319	0.03312	1.63	15.47
FALSE	High	[K].DGTVLQGYSFGAEK.[S]		7.19672e-06	0.000581501	1	1	1	2	P07259	P07259 [28-41]		0	1471.71	FALSE			36607820			2.3566e+08		n/a	n/a	High	High	0.0002319	1.44e-07	3.46	35.25
FALSE	High	[R].DFNSHVAIGEISR.[T]		0.0221068	0.000581501	1	1	1	1	P39526	P39526 [1085-1097]		0	1444.72	FALSE							No Quan Values	n/a	n/a	High	High	0.0002319	0.004806	1.81
FALSE	High	[R].DFLQGLSDAEQVTK.[L]		1.26952e-05	0.000581501	1	1	1	1	P19812	P19812 [1512-1525]		0	1550.77	FALSE			2.81877e+06			1.81456e+07		n/a	n/a	High	High	0.0002319	3.001e-07	2.51	42.95
FALSE	High	[R].DELVEELPR.[Y]		0.00684475	0.000581501	1	1	1	3	P07259	P07259 [89-97]		0	1099.56	FALSE			3.67907e+07			2.36837e+08		n/a	n/a	High	High	0.0002319	0.001042	1.87	33.56
FALSE	High	[K].DEFGNDSDISSFIKEDK.[N]		2.53151e-07	0.000581501	1	1	1	6	Pah1-uniprot	Pah1-uniprot [244-260]		1	1945.87	FALSE	1.20956e+07	1.89142e+07	411334	1.38378e+07	1.89142e+07	2.64793e+06		High	High	Peak Found	High	0.0002319	1.87e-09	5.31	37.67
FALSE	High	[K].DEFGNDSDISSFIK.[E]		3.12984e-05	0.000581501	1	1	1	14	Pah1-uniprot	Pah1-uniprot [244-257]		0	1573.7	FALSE	171630519	2.32827e+08		1.96352e+08	2.32827e+08			High	High	n/a	High	0.0002319	9.632e-07	3.73	41.69
FALSE	High	[K].DEFEALGVK.[V]		0.0297565	0.000581501	1	1	1	1	P07259	P07259 [535-543]		0	1007.5	FALSE							No Quan Values	n/a	n/a	High	High	0.0002319	0.007075	2.08
FALSE	High	[K].DDPSQSANLLAEAK.[K]		8.86607e-06	0.000581501	1	1	1	1	Hsl1-TAP	Hsl1-TAP [1617-1630]; [1675-1688]		0	1458.71	FALSE			3527271			2.27065e+07		n/a	n/a	High	High	0.0002319	1.878e-07	3.5	29.77
FALSE	High	[K].DMNGGIER.[V]	1xOxidation [M2]	0.0938596	0.000581501	1	1	1	1	P07259	P07259 [1802-1809]		0	907.394	FALSE		380269	2669783		380269	1.71865e+07		n/a	Peak Found	High	High	0.0002319	0.03226	2.06	16.58
FALSE	High	[K].GLADNGVFK.[L]		0.0309166	0.000581501	1	1	1	1	P19812	P19812 [966-974]		0	920.484	FALSE			3.54396e+06			2.28139e+07		n/a	n/a	High	High	0.0002319	0.007457	1.85	28.73
FALSE	High	[R].FPGQLNADLRK.[L]		0.0921497	0.000581501	1	1	1	1	ENSEMBL:ENSBTAP00000025008	ENSEMBL:ENSBTAP00000025008 [328-338]		1	1258.69	TRUE							No Quan Values	High	n/a	n/a	High	0.0002319	0.03141	1.38
FALSE	High	[K].LAVNMVPFPR.[L]	1xOxidation [M5]	0.000360887	0.000581501	1	1	1	6	ENSEMBL:ENSBTAP00000025008	ENSEMBL:ENSBTAP00000025008 [339-348]		0	1159.63	TRUE	4.26167e+06	2.88237e+06	1.19389e+06	4.87552e+06	2.88237e+06	7.68556e+06		High	High	High	High	0.0002319	2.291e-05	2.94	37.79
FALSE	High	[K].LIQTEFSR.[K]		0.039805	0.000581501	1	1	1	1	Q04958	Q04958 [1309-1316]		0	993.536	FALSE							No Quan Values	n/a	n/a	High	High	0.0002319	0.01039	1.35
FALSE	High	[K].LDEQMEELVAR.[S]	1xOxidation [M5]	0.000264568	0.000581501	1	1	1	2	Q00955	Q00955 [858-868]		0	1348.64	FALSE			2.09711e+06			1.35e+07		n/a	n/a	High	High	0.0002319	1.534e-05	3.22	24.38
FALSE	High	[K].LDELRDEGK.[A]		0.00162319	0.000581501	1	1	1	6	P02768-1	P02768-1 [206-214]		1	1074.54	TRUE	21631911	23441336	1.04675e+07	2.47477e+07	23441336	6.73839e+07		High	High	High	High	0.0002319	0.0001615	2.9	17.93
FALSE	High	[KR].IDDLISK.[TE]		0.0938596	0.000581501	1	2	1	2	Q12680	Q12680 [485-491]		0	803.451	FALSE							No Quan Values	n/a	n/a	High	High	0.0002319	0.03224	1.76
FALSE	High	[K].IDALNENK.[V]		0.0251648	0.000581501	1	1	1	1	P02754	P02754 [84-91]		0	916.473	TRUE							No Quan Values	n/a	n/a	High	High	0.0002319	0.005686	2.09
FALSE	High	[K].LCTVATLR.[E]	1xCarbamidomethyl [C2]	0.0271701	0.000581501	1	1	1	3	P02768-1	P02768-1 [98-105]		0	933.519	TRUE	22848630	17592632	7474584	2.61397e+07	17592632	4.8117e+07		High	High	High	High	0.0002319	0.006298	2.13	26.23
FALSE	High	[R].GLAISLTDR.[Q]		0.0592221	0.000581501	1	1	1	2	NP_414726.1	NP_414726.1 [1083-1091]		0	945.536	FALSE							No Quan Values	High	High	n/a	High	0.0002319	0.01751	1.69
FALSE	High	[K].ILREELELQMQACR.[C]	1xCarbamidomethyl [C13]; 1xOxidation [M10]	0.00218182	0.000581501	1	1	1	1	P33202	P33202 [229-242]		1	1804.9	FALSE							No Quan Values	n/a	n/a	High	High	0.0002319	0.0002363	2.69
FALSE	High	[R].LAVMVLR.[W]	1xOxidation [M4]	0.0731056	0.000581501	1	1	1	2	NP_414878.1	NP_414878.1 [185-191]		0	817.496	FALSE	3.22271e+06	1956208		3.68691e+06	1956208			High	High	n/a	High	0.0002319	0.02316	1.88	31.16
FALSE	High	[R].LAVDYSVPLVTNVK.[C]		9.96085e-06	0.000581501	1	1	1	3	P07259	P07259 [1463-1476]		0	1517.86	FALSE			4.22011e+07			2.71666e+08		n/a	n/a	High	High	0.0002319	2.186e-07	3.61	44.13
FALSE	High	[R].ILSADKYTGNSDR.[G]		0.00183238	0.000581501	1	1	1	1	P33202	P33202 [483-495]		1	1439.71	FALSE							No Quan Values	n/a	n/a	High	High	0.0002319	0.0001889	2.17
FALSE	High	[K].IISAGFADK.[K]		0.0216861	0.000581501	1	1	1	1	P33892	P33892 [456-464]		0	921.504	FALSE			331891			2.13652e+06		n/a	n/a	High	High	0.0002319	0.004679	1.92	26.5
FALSE	High	[R].LAVDDFR.[L]		0.060915	0.000581501	1	1	1	3	P13646-1	P13646-1 [185-191]		0	835.431	TRUE	1.23312e+06	830357		1.41074e+06	830357			High	High	High	High	0.0002319	0.01814	1.55	29.04
FALSE	High	[R].LASYLDKVR.[A]		0.014756	0.000581501	3	11	1	4	P13645; P02533; P08779	P13645 [157-165]; P02533 [126-134]; P08779 [128-136]		1	1064.61	TRUE							No Quan Values	High	n/a	High	High	0.0002319	0.00283	1.73
FALSE	High	[R].ILSGQAIGLVLGGGGAR.[G]		0.0419412	0.000581501	1	1	1	1	Q04958	Q04958 [1365-1381]		0	1538.9	FALSE			195220			1.25671e+06		n/a	n/a	High	High	0.0002319	0.01114	1.63	46.93
FALSE	High	[R].LASYLDK.[V]		0.0751764	0.000581501	4	13	1	5	P13645; P02533; P35527; P08779	P13645 [157-163]; P02533 [126-132]; P35527 [164-170]; P08779 [128-134]		0	809.44	TRUE	7.39056e+06	7.63304e+06	5.31007e+06	8.45509e+06	7.63304e+06	3.41832e+07	Shared	High	High	High	High	0.0002319	0.02402	2.53	22.77
FALSE	High	[K].LASEAIDDGKK.[I]		0.00209882	0.000581501	1	1	1	2	Q12680	Q12680 [661-671]		1	1146.6	FALSE							No Quan Values	n/a	n/a	High	High	0.0002319	0.0002252	1.67
FALSE	High	[R].LAQGLLHLGK.[G]		0.015189	0.000581501	1	1	1	1	P38764	P38764 [850-859]		0	1049.65	FALSE							No Quan Values	n/a	n/a	High	High	0.0002319	0.002951	1.93
FALSE	High	[K].IAQGAKPGEGGELPAHK.[V]		0.00473764	0.000581501	1	1	1	2	Q12680	Q12680 [1015-1031]		0	1659.88	FALSE							No Quan Values	n/a	n/a	High	High	0.0002319	0.0006486	2.44
FALSE	High	[R].IDGSGQMAITVDVEVASDTPHPAR.[I]	1xOxidation [M7]	0.0832559	0.000581501	1	1	1	1	NP_414878.1	NP_414878.1 [859-882]		0	2482.19	FALSE							No Quan Values	n/a	High	n/a	High	0.0002319	0.02751	0.95
FALSE	High	[K].LDKSQVDEIVLVGGSTR.[I]		0.0583927	0.000581501	2	2	1	1	P10591; P10592	P10591 [323-339]; P10592 [323-339]		1	1815.98	FALSE							No Quan Values	n/a	n/a	High	High	0.0002319	0.01713	1.5
FALSE	High	[R].IDKWFLNK.[L]		0.0210699	0.000581501	1	1	1	2	P07259	P07259 [878-885]		1	1063.59	FALSE			23170872			1.49161e+08		n/a	n/a	High	High	0.0002319	0.00452	2.78	32.97
FALSE	High	[K].IDIIELQK.[S]		0.0185939	0.000581501	1	1	1	1	P07149	P07149 [1922-1929]		0	971.577	FALSE			3.89199e+06			2.50544e+07		n/a	n/a	High	High	0.0002319	0.003819	2.87	36.83
FALSE	High	[R].LENEIQTYR.[S]		0.00185923	0.000581501	1	2	1	3	P13645	P13645 [442-450]		0	1165.58	TRUE	1.55388e+06	1.59741e+06	1.69119e+06	1.7777e+06	1.59741e+06	1.08869e+07		High	High	High	High	0.0002319	0.0001926	2.69	22.94
FALSE	High	[K].ILPEPTEGFAADDEPTTPAELVGK.[F]		1.56122e-06	0.000581501	1	1	1	2	P07149	P07149 [40-63]		0	2497.23	FALSE			2.7029e+06			1.73997e+07		n/a	n/a	High	High	0.0002319	1.976e-08	4.45	44.61
FALSE	High	[K].IEISELNR.[V]		0.0168062	0.000581501	2	3	1	6	P35908; P04264	P35908 [400-407]; P04264 [396-403]		0	973.531	TRUE	3.34957e+06	2764770	2.84697e+06	3.83204e+06	2764770	1.83271e+07	Shared	High	High	High	High	0.0002319	0.003365	2.32	28.14
FALSE	High	[R].LEKPYSISFFR.[S]		0.010225	0.000581501	1	1	1	2	P19812	P19812 [1423-1433]		0	1386.74	FALSE			2332920			1.5018e+07		n/a	n/a	High	High	0.0002319	0.001762	3.75	41.37
FALSE	High	[R].IEGVENMNEDETLR.[V]	1xOxidation [M7]	0.0840297	0.000581501	1	1	1	1	Q06409	Q06409 [633-646]		0	1664.74	FALSE							No Quan Values	n/a	n/a	High	High	0.0002319	0.0278	1
FALSE	High	[K].IEGDNSLEAADFR.[W]		0.000265855	0.000581501	1	1	1	1	P38631	P38631 [276-288]		0	1436.67	FALSE							No Quan Values	n/a	n/a	High	High	0.0002319	1.543e-05	2.45
FALSE	High	[K].LEDGDIVGDPMEK.[A]	1xOxidation [M11]	0.0697743	0.000581501	1	1	1	1	P39986	P39986 [538-550]		0	1433.65	FALSE							No Quan Values	n/a	n/a	High	High	0.0002319	0.02173	1.18
FALSE	High	[K].IDVMCFDK.[T]	1xCarbamidomethyl [C5]; 1xOxidation [M4]	0.0290533	0.000581501	1	1	1	1	Q12697	Q12697 [775-782]		0	1043.45	FALSE							No Quan Values	n/a	n/a	High	High	0.0002319	0.006874	1.55
FALSE	High	[K].ILPESSTHSLSPLINDVETPTSR.[T]		1.70065e-07	0.000581501	1	1	1	1	P19812	P19812 [474-496]		0	2493.28	FALSE			2315166			1.49037e+07		n/a	n/a	High	High	0.0002319	1.117e-09	4.63	41.18
FALSE	High	[R].IAPGQTAALAMVVR.[T]	1xOxidation [M11]	0.0186836	0.000581501	1	1	1	1	Q12697	Q12697 [652-665]		0	1413.79	FALSE			352043			2.26625e+06		n/a	n/a	High	High	0.0002319	0.003864	1.6	35.05
FALSE	High	[K].LLQENDTTLVK.[T]		0.0014171	0.000581501	1	1	1	1	P07149	P07149 [108-118]		0	1273.7	FALSE			4.1805e+06			2.69116e+07		n/a	n/a	High	High	0.0002319	0.0001354	3.13	28.51
FALSE	High	[K].LLQKPMSEEK.[L]	1xOxidation [M6]	0.00223536	0.000581501	1	2	1	5	Hsl1-TAP	Hsl1-TAP [441-450]		0	1218.64	FALSE			1.98169e+07			1.2757e+08		n/a	n/a	High	High	0.0002319	0.0002444	2.83	17.34
FALSE	High	[R].LDSELKNMQDMVEDYR.[N]	2xOxidation [M8; M11]	0.00153888	0.000581501	1	1	1	3	P04264	P04264 [252-267]		1	2017.88	TRUE	179217	133250	175152	205031	133250	1.12753e+06		High	High	High	High	0.0002319	0.00015	1.63	23.59
FALSE	High	[R].IDPNAWVER.[W]		0.00694484	0.000581501	1	1	1	2	NP_414878.1	NP_414878.1 [802-810]		0	1099.55	FALSE	1.38028e+06	1.06538e+06		1.57909e+06	1.06538e+06			High	High	n/a	High	0.0002319	0.001064	1.99	31.29
FALSE	High	[K].LDNNGDLLLDTEGYKPNKNMMHDTDIQLK.[Q]	2xOxidation [M20; M21]	4.68764e-07	0.000581501	1	1	1	7	Pah1-uniprot	Pah1-uniprot [211-239]		1	3377.6	FALSE	57734530	91802892		6.60506e+07	91802892			High	High	n/a	High	0.0002319	4.171e-09	6.35	34.76
FALSE	High	[K].LDNNGDLLLDTEGYKPNKNMMHDTDIQLK.[Q]	1xOxidation [M]	0.0409567	0.000581501	1	1	2	2	Pah1-uniprot	Pah1-uniprot [211-239]		1	3361.6	FALSE							No Quan Values	n/a	High	n/a	High	0.0002319	0.01073	3.56
FALSE	High	[K].LDNNGDLLLDTEGYKPNK.[N]		1.67011e-09	0.000581501	1	1	1	25	Pah1-uniprot	Pah1-uniprot [211-228]		0	2019	FALSE	1.53213e+09	1.73414e+09	354776	1.75282e+09	1.73414e+09	2.28384e+06		High	High	High	High	0.0002319	2.795e-12	5.64	34.71
FALSE	High	[K].LDNKISEESSQLVLPVVEK.[K]	1xPhospho [S6(100)]	4.91431e-05	0.000581501	1	2	1	1	Hsl1-TAP	Hsl1-TAP [1320-1338]	Hsl1-TAP 1xPhospho [S1325(100)]	1	2207.12	FALSE			495016			3.18663e+06		n/a	n/a	High	High	0.0002319	1.735e-06	5.43	42.61
FALSE	High	[R].IIQNAQQTFHIDHTKPSDLTIK.[D]		0.0780244	0.000581501	1	1	1	1	P04050	P04050 [963-984]		0	2548.35	FALSE			345094			2.22152e+06		n/a	n/a	High	High	0.0002319	0.02527	1.79	31.61
FALSE	High	[K].LIQNTVLSDDPILMR.[M]	1xOxidation [M14]	0.0266545	0.000581501	1	1	1	2	P25655	P25655 [1513-1527]		0	1743.93	FALSE							No Quan Values	n/a	n/a	High	High	0.0002319	0.006113	1.58
FALSE	High	[K].LLQKPMSEEK.[L]		0.00859199	0.000581501	1	2	1	2	Hsl1-TAP	Hsl1-TAP [441-450]		0	1202.64	FALSE							No Quan Values	n/a	n/a	High	High	0.0002319	0.001399	1.68
FALSE	High	[K].LANVSAVTNIIR.[Q]		0.000534581	0.000581501	1	1	1	1	P39986	P39986 [968-979]		0	1270.75	FALSE							No Quan Values	n/a	n/a	High	High	0.0002319	3.831e-05	2.79
FALSE	High	[R].LALDYSIGEQLKDK.[L]		3.80012e-05	0.000581501	1	1	1	1	P25293	P25293 [338-351]		1	1592.85	FALSE							No Quan Values	n/a	n/a	High	High	0.0002319	1.243e-06	2.69
FALSE	High	[K].LALDIEIATYR.[KT]		0.0126455	0.000581501	2	9	1	4	P04264; P19013	P04264 [473-483]; P19013 [504-514]		0	1277.71	TRUE	124669	195960		142626	195960		Shared	High	High	n/a	High	0.0002319	0.002325	1.7	46.72
FALSE	High	[K].KVLEEPDFLDINDTGDSGSK.[N]		8.64933e-09	0.000581501	1	1	1	24	Pah1-uniprot	Pah1-uniprot [140-159]		1	2179.04	FALSE	6.56927e+08	6.97004e+08		7.5155e+08	6.97004e+08			High	High	n/a	High	0.0002319	2.356e-11	4.42	40.36
FALSE	High	[K].KVDKPTLEK.[L]		0.0385014	0.000581501	1	1	1	1	P33892	P33892 [2172-2180]		1	1057.63	FALSE							No Quan Values	n/a	n/a	High	High	0.0002319	0.0099	1.83
FALSE	High	[K].KTPVFGICLGHQLIAR.[A]	1xCarbamidomethyl [C8]	3.53798e-07	0.000581501	1	1	1	2	P07259	P07259 [295-310]		1	1810.02	FALSE							No Quan Values	n/a	n/a	High	High	0.0002319	2.893e-09	4.17
FALSE	High	[R].IISSFLGNR.[S]		0.0111538	0.000581501	1	1	1	1	P19812	P19812 [725-733]		0	1006.57	FALSE			2.86966e+06			1.84732e+07		n/a	n/a	High	High	0.0002319	0.001971	2.57	34.94
FALSE	High	[K].IISTTTLNK.[R]		0.00462428	0.000581501	1	1	1	3	P19013	P19013 [584-592]		0	990.583	TRUE							No Quan Values	High	High	High	High	0.0002319	0.0006278	1.94
FALSE	High	[K].KSATESSVNEPR.[I]		0.00331024	0.000581501	1	2	1	2	Hsl1-TAP	Hsl1-TAP [475-486]		1	1304.64	FALSE							No Quan Values	n/a	n/a	High	High	0.0002319	0.000407	2.5
FALSE	High	[R].KRPSSLER.[R]		0.0365366	0.000581501	1	1	1	1	P20930	P20930 [123-130]		1	972.558	TRUE		17499.9	211016		17499.9	1.3584e+06		n/a	Peak Found	High	High	0.0002319	0.00927	1.77	15.24
FALSE	High	[K].KQTALVELVK.[H]		0.000267148	0.000581501	1	1	1	5	P02768-1	P02768-1 [549-558]		1	1128.7	TRUE	7.00606e+06	6.55312e+06	3.51753e+06	8.0152e+06	6.55312e+06	2.26438e+07		High	High	High	High	0.0002319	1.559e-05	3.83	31.47
FALSE	High	[K].KQTALVELLK.[H]		0.000173478	0.000581501	1	1	1	4	P02769	P02769 [548-557]		1	1142.71	TRUE	1.43786e+06	736755		1.64497e+06	736755			High	High	High	High	0.0002319	8.891e-06	3.65	37.41
FALSE	High	[K].KVLEEPDFLDINDTGDSGSKNSETTGSLSPTESSTTTPPDSVEER.[K]		4.52528e-05	0.000581501	1	1	1	1	Pah1-uniprot	Pah1-uniprot [140-184]		2	4769.19	FALSE		4953017			4953017			n/a	High	n/a	High	0.0002319	1.552e-06	5.07	40.16
FALSE	High	[K].KPTGGIVTVR.[S]		0.00119009	0.000581501	1	1	1	3	P07149	P07149 [838-847]		0	1027.63	FALSE			2.13779e+06			1.37618e+07		n/a	n/a	High	High	0.0002319	0.000108	2.52	20.82
FALSE	High	[K].KPQSLAEK.[C]		0.0802272	0.000581501	1	1	1	1	P35191	P35191 [431-438]		0	900.515	FALSE							No Quan Values	n/a	n/a	High	High	0.0002319	0.02616	1.39
FALSE	High	[K].KPEVFKIACLNDIR.[S]	1xCarbamidomethyl [C9]	1.10433e-07	0.000581501	1	1	1	2	Pah1-uniprot	Pah1-uniprot [491-504]		1	1702.93	FALSE	1.13308e+06	1.10038e+06		1.29629e+06	1.10038e+06			High	High	n/a	High	0.0002319	6.379e-10	5.18	37.61
FALSE	High	[K].KPEVFK.[I]		0.0892274	0.000581501	1	1	1	28	Pah1-uniprot	Pah1-uniprot [491-496]		0	747.44	FALSE	1.66985e+09	1.90809e+09	453122	1.91038e+09	1.90809e+09	2.91693e+06		High	High	High	High	0.0002319	0.03023	1.84	18.22
FALSE	High	[K].KPASENVNK.[S]		0.0196042	0.000581501	1	2	1	4	Hsl1-TAP	Hsl1-TAP [702-710]		0	986.527	FALSE			3.2304e+06			2.07954e+07		n/a	n/a	High	High	0.0002319	0.00411	2.9	14.38
FALSE	High	[K].LLTTIADAAK.[G]		0.00645857	0.000581501	1	1	1	1	P06169	P06169 [333-342]		0	1016.6	FALSE							No Quan Values	n/a	n/a	High	High	0.0002319	0.000969	1.64
FALSE	High	[K].KNPNWLEEYHPK.[L]		0.0125241	0.000581501	1	1	1	1	P07149	P07149 [557-568]		1	1554.77	FALSE							No Quan Values	n/a	n/a	High	High	0.0002319	0.002287	1.81
FALSE	High	[K].KNILLSIGSYK.[E]		9.5522e-05	0.000581501	1	1	1	2	P07259	P07259 [1361-1371]		1	1235.74	FALSE			35293095			2.27196e+08		n/a	n/a	High	High	0.0002319	4.094e-06	3.97	38.41
FALSE	High	[R].KNIAATVAAR.[R]		0.000893938	0.000581501	1	2	1	6	Hsl1-TAP	Hsl1-TAP [654-663]		1	1014.61	FALSE			14353874			9.24019e+07		n/a	n/a	High	High	0.0002319	7.458e-05	3.41	19.23
FALSE	High	[K].KNFIAVSAANR.[F]		0.00772479	0.000581501	1	1	1	2	Hsl1-TAP	Hsl1-TAP [1535-1545]		1	1190.66	FALSE			1.88859e+06			1.21576e+07		n/a	n/a	High	High	0.0002319	0.001218	4.08	24.31
FALSE	High	[K].ILTATIENNR.[V]		0.00130496	0.000581501	1	2	1	6	P13646-1	P13646-1 [166-175]		0	1144.63	TRUE	2.34142e+06	1.97632e+06	1.96934e+06	2.67868e+06	1.97632e+06	1.26774e+07		High	High	High	High	0.0002319	0.0001217	2.9	25.44
FALSE	High	[R].IENGLLLLNGKPLLIR.[G]		0.00031967	0.000581501	1	1	1	1	NP_414878.1	NP_414878.1 [338-353]		0	1776.11	FALSE		332760			332760			n/a	High	n/a	High	0.0002319	1.959e-05	4.02	51.66
FALSE	High	[R].KVIFIGPPGNAMR.[S]	1xOxidation [M12]	0.0419412	0.000581501	1	1	1	1	Q00955	Q00955 [169-181]		1	1415.78	FALSE							No Quan Values	n/a	n/a	High	High	0.0002319	0.0111	2.53
FALSE	High	[K].KVQVFINEK.[L]		0.00027907	0.000581501	1	1	1	25	Pah1-uniprot	Pah1-uniprot [60-68]		1	1104.64	FALSE	5.97941e+08	1.18927e+09		6.84067e+08	1.18927e+09			High	High	High	High	0.0002319	1.649e-05	3.11	24.77
FALSE	High	[R].LAKNMETGQLAAIK.[I]	1xOxidation [M5]	0.0379555	0.000581501	1	2	1	1	Hsl1-TAP	Hsl1-TAP [97-110]		1	1503.82	FALSE							No Quan Values	n/a	n/a	High	High	0.0002319	0.009744	1.68
FALSE	High	[R].LAGADPVLGVEMASTGEVATFGHSK.[Y]	1xOxidation [M12]	3.51782e-12	0.000581501	1	1	1	3	P07259	P07259 [1319-1343]		0	2460.21	FALSE			3.13425e+07			2.01765e+08		n/a	n/a	High	High	0.000231857	9.49342e-16	8.04	41.83
FALSE	High	[R].LAFLFPDEEER.[L]		0.000492267	0.000581501	1	1	1	3	NP_414726.1	NP_414726.1 [304-314]		0	1365.67	FALSE	193816	319909		221733	319909			High	High	n/a	High	0.0002319	3.423e-05	2.41	47.15
FALSE	High	[R].IAFGFVDR.[T]		0.0274316	0.000581501	1	1	1	1	P04050	P04050 [775-782]		0	924.494	FALSE			1467664			9.44797e+06		n/a	n/a	High	High	0.0002319	0.006383	2.62	39.86
FALSE	High	[R].LAEVNLK.[D]		0.0852033	0.000581501	1	1	1	1	P04050	P04050 [732-738]		0	786.472	FALSE			1.39296e+06			8.96708e+06		n/a	n/a	High	High	0.0002319	0.02837	1.87	24.96
FALSE	High	[K].LAEQAER.[Y]		0.0506921	0.000581501	1	2	1	2	P34730	P34730 [14-20]		0	816.421	FALSE							No Quan Values	High	High	n/a	High	0.0002319	0.01426	2.07
FALSE	High	[K].LAELEEALQK.[A]		0.000221099	0.000581501	1	1	1	3	P13647	P13647 [432-441]		0	1143.63	TRUE	629370			720024				High	High	High	High	0.0002319	1.216e-05	3.01	32.96
FALSE	High	[K].IADQATENVADISNLK.[R]		0.000172639	0.000581501	1	1	1	1	P21524	P21524 [760-775]		0	1701.87	FALSE							No Quan Values	n/a	n/a	High	High	0.0002319	8.832e-06	2.85
FALSE	High	[K].IADFGMAALETEGK.[L]	1xOxidation [M6]	0.000170972	0.000581501	1	1	1	1	Q12263	Q12263 [172-185]		0	1468.7	FALSE			298745			1.92315e+06		n/a	n/a	High	High	0.0002319	8.7e-06	2.82	32.87
FALSE	High	[RK].KVPQVSTPTLVEVSR.[SN]		2.47525e-06	0.000581501	2	2	1	6	P02769; P02768-1	P02769 [437-451]; P02768-1 [438-452]		1	1639.94	TRUE	2.36368e+07	3.70492e+07	1.16897e+07	2.70414e+07	3.70492e+07	7.52513e+07	Shared	High	High	High	High	0.0002319	3.608e-08	4.47	33.64
FALSE	High	[K].IADFGMAALELPNK.[L]	1xOxidation [M6]	1.3829e-06	0.000581501	1	2	1	3	Hsl1-TAP	Hsl1-TAP [256-269]		0	1505.77	FALSE			52706180			3.39292e+08		n/a	n/a	High	High	0.0002319	1.689e-08	3.27	40.64
FALSE	High	[R].IISGQEQPKPEQIAK.[G]		0.00339143	0.000581501	1	1	1	1	P25293	P25293 [138-152]		0	1665.92	FALSE							No Quan Values	n/a	n/a	High	High	0.0002319	0.0004196	2
FALSE	High	[R].LAAHPPFASWR.[N]		0.019889	0.000581501	1	1	1	1	NP_414878.1	NP_414878.1 [28-38]		0	1252.66	FALSE	919388	1.82067e+06		1.05182e+06	1.82067e+06			Peak Found	High	n/a	High	0.0002319	0.00417	2.27	34.51
FALSE	High	[K].LLGFTPGELR.[S]		0.00258528	0.000581501	1	1	1	1	P07149	P07149 [255-264]		0	1102.63	FALSE			2.17132e+06			1.39777e+07		n/a	n/a	High	High	0.0002319	0.0002947	2.39	43.78
FALSE	High	[K].KYLYEIAR.[R]		0.0175505	0.000581501	1	1	1	3	P02768-1	P02768-1 [161-168]		1	1055.59	TRUE							No Quan Values	High	High	High	High	0.0002319	0.003547	2.27
FALSE	High	[KR].KYEDEINKR.[T]		0.000542417	0.000581501	1	6	1	3	P35908	P35908 [273-281]		2	1194.61	TRUE							No Quan Values	High	High	High	High	0.0002319	3.899e-05	3.06
FALSE	High	[K].KYDDLPVNK.[V]		0.00147316	0.000581501	1	2	1	4	Hsl1-TAP	Hsl1-TAP [371-379]		1	1091.57	FALSE			3.1885e+07			2.05257e+08		n/a	n/a	High	High	0.0002319	0.0001421	3.72	20.83
FALSE	High	[R].KVVEYDCK.[F]	1xCarbamidomethyl [C7]	0.00497273	0.000581501	1	2	1	1	Hsl1-TAP	Hsl1-TAP [1455-1462]		1	1040.51	FALSE			1.38194e+06			8.89615e+06		n/a	n/a	High	High	0.0002319	0.0006907	3.16	17.01
FALSE	High	[K].KVTSGVPR.[L]		0.0057502	0.000581501	1	1	1	1	P04050	P04050 [1093-1100]		1	843.505	FALSE			467069			3.00672e+06		n/a	n/a	High	High	0.0002319	0.0008347	2.15	16.66
FALSE	High	[K].KVQVFINEKLSNMPMK.[L]	2xOxidation [M13; M15]	0.000555734	0.000581501	1	1	1	1	Pah1-uniprot	Pah1-uniprot [60-75]		2	1938.02	FALSE							No Quan Values	n/a	High	n/a	High	0.0002319	4.02e-05	2.76
FALSE	High	[K].IACLNDIR.[S]	1xCarbamidomethyl [C3]	0.00521947	0.000581501	1	1	1	49	Pah1-uniprot	Pah1-uniprot [497-504]		0	974.509	FALSE	2.12066e+09	2.22222e+09	836672	2.42612e+09	2.22222e+09	5.38601e+06		High	High	High	High	0.0002319	0.000734	1.83	27.38
FALSE	High	[K].IENTMLENITLR.[G]	1xOxidation [M5]	4.48158e-05	0.000581501	1	1	1	1	P04050	P04050 [1263-1274]		0	1462.76	FALSE			379619			2.44377e+06		n/a	n/a	High	High	0.0002319	1.542e-06	3.24	35.33
FALSE	High	[R].LEQEIATYR.[RSHN]		0.00137647	0.000581501	3	18	1	3	P13646-1; P02533; P08779	P13646-1 [398-406]; P02533 [408-416]; P08779 [410-418]		0	1122.58	TRUE	358051	463560	532617	409624	463560	3.42868e+06	Shared	High	High	High	High	0.0002319	0.0001306	2.3	23.62
FALSE	High	[K].LESFAQDLAK.[K]		0.00178849	0.000581501	1	1	1	1	Q00955	Q00955 [2191-2200]		0	1121.58	FALSE	310238		1.42337e+06	354924		9.16281e+06		Peak Found	n/a	High	High	0.0002319	0.0001824	2.66	33.54
FALSE	High	[K].ILGTSPDMIDSAENR.[Y]	1xOxidation [M8]	1.0355e-05	0.000581501	1	1	1	4	P07259	P07259 [1081-1095]		0	1634.77	FALSE			6.44267e+07			4.14742e+08		n/a	n/a	High	High	0.0002319	2.298e-07	3.54	27.2
FALSE	High	[K].ILATTDMEIK.[Y]	1xOxidation [M7]	0.00266157	0.000581501	1	2	1	1	P38631	P38631 [734-743]		0	1150.6	FALSE			1.49956e+06			9.65327e+06		n/a	n/a	High	High	0.0002319	0.0003069	2.22	24.31
FALSE	High	[K].IIAPPERK.[Y]		0.0539002	0.000581501	1	1	1	3	P60010	P60010 [329-336]		1	923.567	FALSE							No Quan Values	n/a	High	High	High	0.0002319	0.01545	1.71
FALSE	High	[K].IIAPPER.[K]		0.0787522	0.000581501	1	1	1	4	P60010	P60010 [329-335]		0	795.472	FALSE	4.76625e+06	4620202	2.64685e+06	5.45277e+06	4620202	1.70389e+07		High	High	High	High	0.0002319	0.02554	2.13	21.32
FALSE	High	[R].IIANTESR.[L]		0.0626545	0.000581501	1	1	1	1	P40468	P40468 [1993-2000]		0	903.489	FALSE							No Quan Values	n/a	n/a	High	High	0.0002319	0.01885	1.54
FALSE	High	[R].ILAIDVGMK.[Y]	1xOxidation [M8]	0.0061237	0.000581501	1	1	1	3	P07259	P07259 [229-237]		0	975.554	FALSE			5.30216e+07			3.41322e+08		n/a	n/a	High	High	0.0002319	0.0009011	2.43	32.85
FALSE	High	[K].ILALDNTELNDR.[V]		0.000642784	0.000581501	1	1	1	1	P33892	P33892 [524-535]		0	1386.72	FALSE			344910			2.22033e+06		n/a	n/a	High	High	0.0002319	4.848e-05	2.45	34.87
FALSE	High	[K].ILAEETAAYEGNENEAEKEDALK.[S]		5.61654e-09	0.000581501	1	1	1	1	P38631	P38631 [893-915]		1	2537.19	FALSE			2.25419e+06			1.45111e+07		n/a	n/a	High	High	0.0002319	1.348e-11	6.23	28.37
FALSE	High	[K].ILGTSPDMIDSAENRYK.[F]	1xOxidation [M8]	0.0392411	0.000581501	1	1	1	1	P07259	P07259 [1081-1097]		1	1925.93	FALSE							No Quan Values	n/a	n/a	High	High	0.0002319	0.01015	1.82
FALSE	High	[K].LIDEAEVTLDR.[G]		0.000162876	0.000581501	1	1	1	1	Q12680	Q12680 [1300-1310]		0	1273.66	FALSE							No Quan Values	n/a	n/a	High	High	0.0002319	8.19e-06	2.6
FALSE	High	[R].LKYENEVALR.[Q]		0.000876762	0.000581501	1	1	1	4	P13645	P13645 [236-245]		1	1234.68	TRUE	7022092	5722777	3538200	8.03355e+06	5722777	2.27769e+07		High	High	High	High	0.0002319	7.248e-05	3.89	25.14
FALSE	High	[R].LKYENELALR.[Q]		0.00357711	0.000581501	1	3	1	5	P13646-1	P13646-1 [192-201]		1	1248.69	TRUE	1294427	1.16689e+06	985738	1.48087e+06	1.16689e+06	6.34561e+06		High	High	High	High	0.0002319	0.0004499	2.94	29.32
FALSE	High	[K].LLHQYYGDDESK.[I]		0.00100918	0.000581501	1	1	1	2	P07149	P07149 [1085-1096]		0	1467.68	FALSE							No Quan Values	n/a	n/a	High	High	0.0002319	8.732e-05	3.27
FALSE	High	[K].LKPDPNTLCDEFKADEK.[K]	1xCarbamidomethyl [C9]	0.0506921	0.000581501	1	1	1	2	P02769	P02769 [139-155]		1	2019.97	TRUE							No Quan Values	High	n/a	n/a	High	0.0002319	0.0143	1.64
FALSE	High	[K].IKITSTPNASTVITVK.[K]		8.04625e-06	0.000581501	1	2	1	2	Hsl1-TAP	Hsl1-TAP [1472-1487]		1	1672.98	FALSE			1.76553e+06			1.13655e+07		n/a	n/a	High	High	0.0002319	1.66e-07	5.29	32.84
FALSE	High	[R].IKHCEYYQCGK.[G]	2xCarbamidomethyl [C4; C9]	0.00791389	0.000581501	1	2	1	1	P38631	P38631 [1236-1246]		1	1485.66	FALSE							No Quan Values	n/a	n/a	High	High	0.0002319	0.001264	2.36
FALSE	High	[R].IKFEMEQNLR.[Q]	1xOxidation [M5]	0.00507	0.000581501	1	1	1	4	P35527	P35527 [241-250]		1	1323.67	TRUE	736977	257586	796755	843131	257586	5.12905e+06		High	High	High	High	0.0002319	0.0007075	2.23	23.71
FALSE	High	[K].ILIANNGIAAVK.[E]		0.00022434	0.000581501	1	2	1	1	Q00955	Q00955 [62-73]		0	1196.74	FALSE			1.38152e+06			8.89344e+06		n/a	n/a	High	High	0.0002319	1.242e-05	3.05	34.98
FALSE	High	[K].IKEWYEK.[H]		0.0536466	0.000581501	1	2	1	5	P13645	P13645 [178-184]		1	995.52	TRUE	2.51581e+06	2.08123e+06	1.67823e+06	2.87818e+06	2.08123e+06	1.08035e+07		High	High	High	High	0.0002319	0.01536	1.74	22.25
FALSE	High	[K].LLLDEHNELMR.[Q]	1xOxidation [M10]	0.00229021	0.000581501	1	1	1	2	P04050	P04050 [113-123]		0	1398.7	FALSE			2.04526e+06			1.31662e+07		n/a	n/a	High	High	0.0002319	0.0002518	2.72	29.78
FALSE	High	[K].IIHLTDDSFDTDVLK.[A]		0.000123528	0.000581501	1	1	1	5	NP_418228.2	NP_418228.2 [5-19]		0	1731.88	FALSE	1.41972e+06	3.04446e+06	1.0784e+06	1.62421e+06	3.04446e+06	6.94214e+06		High	High	High	High	0.0002319	5.732e-06	3.79	41.78
FALSE	High	[R].LKEILNVAK.[N]		0.014899	0.000581501	1	1	1	2	P04050	P04050 [1101-1109]		1	1027.65	FALSE							No Quan Values	n/a	n/a	High	High	0.0002319	0.002876	1.15
FALSE	High	[K].LLDTMNR.[L]	1xOxidation [M5]	0.0514156	0.000581501	1	1	1	1	Q00955	Q00955 [2040-2046]		0	878.44	FALSE		278653	1.37745e+06		278653	8.8672e+06		n/a	Peak Found	High	High	0.0002319	0.01456	1.79	18.71
FALSE	High	[K].LIDVDGKPQIQVEFK.[G]		0.000355673	0.000581501	2	2	1	1	P10591; P10592	P10591 [92-106]; P10592 [92-106]		0	1728.95	FALSE			1.03285e+06			6.64888e+06	Shared	n/a	n/a	High	High	0.0002319	2.251e-05	2.69	38.24
FALSE	High	[R].LIGDAAK.[N]		0.0724274	0.000581501	4	7	1	3	P10591; P22202; P10592; P11484	P10591 [48-54]; P22202 [48-54]; P10592 [48-54]; P11484 [52-58]		0	687.404	FALSE	501962	502770	171150	574265	502770	1.10176e+06	Shared	High	High	High	High	0.0002319	0.02283	1.62	19.2
FALSE	High	[K].LLGAVVEPLADIAHK.[Y]		0.0083463	0.000581501	1	1	1	1	Q00955	Q00955 [899-913]		0	1545.9	FALSE							No Quan Values	n/a	n/a	High	High	0.0002319	0.001349	2.36
FALSE	High	[R].LLFTEYEAK.[A]		0.0176352	0.000581501	1	1	1	1	P40468	P40468 [2132-2140]		0	1113.58	FALSE			284198			1.8295e+06		n/a	n/a	High	High	0.0002319	0.003572	1.61	37.24
FALSE	High	[K].ILEVHVEPGMK.[D]	1xOxidation [M10]	0.0148274	0.000581501	1	1	1	2	P25491	P25491 [215-225]		0	1267.67	FALSE			1.44935e+06			9.33009e+06		n/a	n/a	High	High	0.0002319	0.00286	2.2	26.13
FALSE	High	[K].LLETNNFPEFTGR.[V]		6.35516e-05	0.000581501	1	1	1	1	Q12680	Q12680 [1722-1734]		0	1537.76	FALSE			339702			2.18681e+06		n/a	n/a	High	High	0.0002319	2.411e-06	2.71	40.42
FALSE	High	[K].ILEQFEYVLYPSK.[T]		0.000276375	0.000581501	1	1	1	1	P19097	P19097 [1617-1629]		0	1628.86	FALSE			792338			5.10061e+06		n/a	n/a	High	High	0.0002319	1.625e-05	2.41	48.93
FALSE	High	[R].LIEPELFNGYNPEKK.[E]		5.75729e-06	0.000581501	1	1	1	1	P19097	P19097 [1105-1119]		1	1790.93	FALSE							No Quan Values	n/a	n/a	High	High	0.0002319	1.076e-07	3.55
FALSE	High	[R].ILGNFNHYLK.[D]		0.0266545	0.000581501	1	1	1	1	Q12680	Q12680 [1531-1540]		0	1218.66	FALSE							No Quan Values	n/a	n/a	High	High	0.0002319	0.00614	1.38
FALSE	High	[R].LIEPELFNGYNPEK.[K]		0.000698034	0.000581501	1	1	1	1	P19097	P19097 [1105-1118]		0	1662.84	FALSE							No Quan Values	n/a	n/a	High	High	0.0002319	5.41e-05	2.1
FALSE	High	[K].ILGTSPDMIDSAENR.[Y]		1.754e-06	0.000581501	1	1	1	1	P07259	P07259 [1081-1095]		0	1618.77	FALSE			1.45477e+06			9.36494e+06		n/a	n/a	High	High	0.0002319	2.307e-08	3.06	32.76
FALSE	High	[K].LIENTGNASEDPYIAMESLK.[E]	1xOxidation [M16]	0.00253563	0.000581501	1	1	1	1	P33202	P33202 [175-194]		0	2211.05	FALSE							No Quan Values	n/a	n/a	High	High	0.0002319	0.0002883	1.6
FALSE	High	[K].LLEGEEYR.[M]		0.0385014	0.000581501	1	1	1	2	P19013	P19013 [516-523]		0	1008.5	TRUE	279196		178327	319411		1.14796e+06		Peak Found	High	High	High	0.0002319	0.009922	1.9	23.05
FALSE	High	[KR].LLEGEECR.[ML]	1xCarbamidomethyl [C7]	0.0208684	0.000581501	6	18	1	3	Q32MB2; O95678; P02538; P48668; P35908; P13647	Q32MB2 [437-444]; O95678 [454-461]; P02538 [468-475]; P48668 [468-475]; P35908 [489-496]; P13647 [473-480]		0	1005.47	TRUE		646059			646059		Shared	High	High	High	High	0.0002319	0.004443	1.85	19.09
FALSE	High	[K].ILGPGNQFVTAAK.[M]		0.00257278	0.000581501	1	1	1	1	P00815	P00815 [564-576]		0	1315.74	FALSE							No Quan Values	n/a	n/a	High	High	0.0002319	0.0002933	1.48
FALSE	High	[R].LLEGEDAHLSSQQASGQSYSSR.[E]		0.000898284	0.000581501	1	1	1	3	P08779	P08779 [420-441]		0	2350.09	TRUE							No Quan Values	High	High	High	High	0.0002319	7.465e-05	2.61
FALSE	High	[R].ILEEEEDNEKERDTQR.[Q]		4.79654e-05	0.000581501	1	2	1	4	Hsl1-TAP	Hsl1-TAP [738-753]		2	2032.94	FALSE			7144849			4.59944e+07		n/a	n/a	High	High	0.0002319	1.68e-06	3.14	17.52
FALSE	High	[R].ILEEEEDNEKER.[D]		1.89895e-05	0.000581501	1	2	1	3	Hsl1-TAP	Hsl1-TAP [738-749]		1	1532.71	FALSE			2.2153e+07			1.42608e+08		n/a	n/a	High	High	0.0002319	5.048e-07	3.99	17.97
FALSE	High	[K].LIGSILAQK.[E]		0.00867548	0.000581501	1	1	1	1	P33202	P33202 [557-565]		0	942.598	FALSE							No Quan Values	n/a	n/a	High	High	0.0002319	0.001422	1.98
FALSE	High	[R].ILEEEEDNEK.[E]		0.00721893	0.000581501	1	2	1	1	Hsl1-TAP	Hsl1-TAP [738-747]		0	1247.56	FALSE							No Quan Values	n/a	n/a	High	High	0.0002319	0.001117	2.46
FALSE	High	[K].IIEEAPVTIAK.[A]		0.000893938	0.000581501	1	1	1	1	Q00955	Q00955 [328-338]		0	1183.69	FALSE			3.49517e+06			2.24999e+07		n/a	n/a	High	High	0.0002319	7.419e-05	2.94	30.93
FALSE	High	[K].LIELPLEER.[Y]		0.00478375	0.000581501	1	1	1	2	P38631	P38631 [414-422]		0	1111.64	FALSE			2.1802e+06			1.40349e+07		n/a	n/a	High	High	0.0002319	0.0006548	2.5	42.73
FALSE	High	[K].KNDRPSPLKPIQHQELR.[V]	1xPhospho [S6(100)]	0.0170508	0.000581501	1	2	1	4	Hsl1-TAP	Hsl1-TAP [861-877]	Hsl1-TAP 1xPhospho [S866(100)]	1	2136.11	FALSE			1.09747e+06			7.06487e+06		n/a	n/a	High	High	0.0002319	0.003427	3.62	22.09
FALSE	High	[R].LKEDDSSLYEASLNALK.[E]		0.000366177	0.000581501	1	1	1	3	P38764	P38764 [56-72]		1	1895.96	FALSE							No Quan Values	High	High	High	High	0.0002319	2.343e-05	2.85
FALSE	High	[R].LKDTYIVDNK.[I]		0.000621325	0.000581501	1	1	1	2	P07259	P07259 [2149-2158]		1	1208.65	FALSE			48563138			3.12621e+08		n/a	n/a	High	High	0.0002319	4.642e-05	3.65	21.82
FALSE	High	[R].IGFPVMIK.[A]	1xOxidation [M6]	0.0955991	0.000581501	1	1	1	1	Q00955	Q00955 [245-252]		0	920.527	FALSE			1.70068e+06			1.0948e+07		n/a	n/a	High	High	0.0002319	0.03306	1.49	40.66
FALSE	High	[K].LGEYGFQNALIVR.[Y]		2.17136e-06	0.000581501	1	1	1	4	P02769	P02769 [421-433]		0	1479.8	TRUE	8.82411e+06	1.29795e+07	6.10668e+06	1.00951e+07	1.29795e+07	3.93112e+07		High	High	High	High	0.0002319	3.043e-08	3.87	44
FALSE	High	[K].LGETLGLGSTGK.[V]		0.000561151	0.000581501	1	1	1	1	Q12263	Q12263 [21-32]		0	1132.62	FALSE							No Quan Values	n/a	n/a	High	High	0.0002319	4.074e-05	2.73
FALSE	High	[K].ILIQNQDEMIK.[Q]	1xOxidation [M9]	0.00172881	0.000581501	1	2	1	6	P18239	P18239 [49-59]		0	1360.71	FALSE							No Quan Values	High	High	High	High	0.0002319	0.0001748	2.38
FALSE	High	[K].IGEPLYR.[C]		0.0497428	0.000581501	1	1	1	1	P19812	P19812 [129-135]		0	847.467	FALSE			1.90503e+06			1.22635e+07		n/a	n/a	High	High	0.0002319	0.01395	2.45	25.27
FALSE	High	[R].IGEAIIVTPK.[A]		0.0039031	0.000581501	1	1	1	1	P39526	P39526 [1472-1481]		0	1040.64	FALSE							No Quan Values	n/a	n/a	High	High	0.0002319	0.0005028	2.14
FALSE	High	[R].LLMHYQVR.[I]		0.0167255	0.000581501	1	1	1	2	P07259	P07259 [2080-2087]		0	1059.58	FALSE							No Quan Values	n/a	n/a	High	High	0.0002319	0.003341	1.92
FALSE	High	[K].LGDASCAAPFTSK.[L]	1xCarbamidomethyl [C6]	0.000208595	0.000581501	1	1	1	1	P39986	P39986 [955-967]		0	1324.62	FALSE							No Quan Values	n/a	n/a	High	High	0.0002319	1.13e-05	2.49
FALSE	High	[K].LFYSLLLQYK.[Q]		0.00123119	0.000581501	1	2	1	1	Hsl1-TAP	Hsl1-TAP [451-460]		0	1287.73	FALSE			1.5839e+06			1.01963e+07		n/a	n/a	High	High	0.0002319	0.0001126	2.61	53.58
FALSE	High	[K].LLIQEEMK.[L]	1xOxidation [M7]	0.0248054	0.000581501	1	1	1	1	Q12697	Q12697 [1461-1468]		0	1019.54	FALSE							No Quan Values	n/a	n/a	High	High	0.0002319	0.005576	2.05
FALSE	High	[R].IFTINTEGEVHMELLELAGYR.[S]	1xOxidation [M12]	7.21885e-07	0.000581501	1	1	1	3	Pah1-uniprot	Pah1-uniprot [548-568]		0	2451.22	FALSE		1.36252e+07			1.36252e+07			High	High	n/a	High	0.0002319	7.286e-09	6.07	53.56
FALSE	High	[K].LFQNFSSHNNATK.[A]		9.5353e-06	0.000581501	1	2	1	4	Hsl1-TAP	Hsl1-TAP [1402-1414]		0	1507.73	FALSE			2.78386e+07			1.79209e+08		n/a	n/a	High	High	0.0002319	2.07e-07	4.16	24.82
FALSE	High	[K].LFNGPNVR.[E]		0.0294732	0.000581501	1	1	1	1	Q00955	Q00955 [939-946]		0	916.5	FALSE			1.5904e+06			1.02381e+07		n/a	n/a	High	High	0.0002319	0.007008	2.06	26.1
FALSE	High	[R].LLMHYQVR.[I]	1xOxidation [M3]	0.0124638	0.000581501	1	1	1	3	P07259	P07259 [2080-2087]		0	1075.57	FALSE			62128622			3.99948e+08		n/a	n/a	High	High	0.0002319	0.002277	2.48	21.14
FALSE	High	[R].IINEPTAAAIAYGLDK.[KG]		0.000161303	0.000581501	3	5	1	6	P10591; P22202; P10592	P10591 [170-185]; P22202 [170-185]; P10592 [170-185]		0	1659.9	FALSE	447096	570606	429878	511496	570606	2.76731e+06	Shared	High	High	High	High	0.0002319	8.092e-06	2.98	41.79
FALSE	High	[R].LFLESGFTYCQLMPR.[S]	1xCarbamidomethyl [C10]; 1xOxidation [M13]	1.99334e-05	0.000581501	1	1	1	2	P07259	P07259 [1536-1550]		0	1877.89	FALSE			3.36937e+06			2.169e+07		n/a	n/a	High	High	0.0002319	5.378e-07	4.02	47.79
FALSE	High	[R].LFKPFTEENYR.[T]		0.00566728	0.000581501	1	1	1	2	P19812	P19812 [1361-1371]		0	1443.73	FALSE			3.43602e+06			2.21191e+07		n/a	n/a	High	High	0.0002319	0.0008165	3.29	32.93
FALSE	High	[R].IINEPTAAAIAYGLDKK.[GS]		1.48009e-06	0.000581501	3	4	1	3	P10591; P22202; P10592	P10591 [170-186]; P22202 [170-186]; P10592 [170-186]		1	1787.99	FALSE	541069	577008	1.25852e+06	619005	577008	8.10163e+06	Shared	High	High	High	High	0.0002319	1.843e-08	5.28	38.37
FALSE	High	[K].LLNPTVASSMR.[K]	1xOxidation [M10]	0.0497428	0.000581501	1	1	1	1	P33892	P33892 [1334-1344]		0	1204.64	FALSE							No Quan Values	n/a	n/a	High	High	0.0002319	0.01389	1.31
FALSE	High	[K].LEYPHTDVSSSLEAR.[Y]		1.02551e-05	0.000581501	1	1	1	1	P40016	P40016 [257-271]		0	1703.82	FALSE							No Quan Values	n/a	n/a	High	High	0.0002319	2.266e-07	3.14
FALSE	High	[K].LFSEISR.[N]		0.0405692	0.000581501	1	1	1	31	Pah1-uniprot	Pah1-uniprot [428-434]		0	851.462	FALSE	2.71302e+09	2.69333e+09	2.74849e+06	3.1038e+09	2.69333e+09	1.76932e+07		High	High	Peak Found	High	0.0002319	0.01062	1.6	27.19
FALSE	High	[K].LKECCEKPLLEK.[S]	2xCarbamidomethyl [C4; C5]	1.53122e-06	0.000581501	1	1	1	6	P02768-1	P02768-1 [299-310]		1	1546.8	TRUE	1.40372e+07	12260241	5275574	1.60591e+07	12260241	3.39611e+07		High	High	High	High	0.0002319	1.938e-08	4.81	20.42
FALSE	High	[K].IGGIGTVPVGR.[V]		0.00113375	0.000581501	1	1	1	3	P02994	P02994 [254-264]		0	1025.61	FALSE	7.05743e+06	6.03756e+06	9112370	8.07397e+06	6.03756e+06	5.86601e+07		Peak Found	High	High	High	0.0002319	0.0001012	2.77	30.01
FALSE	High	[R].LGGIPLGVIGVETR.[T]		5.68419e-05	0.000581501	1	1	1	1	Q00955	Q00955 [1884-1897]		0	1380.82	FALSE			1.47509e+06			9.49576e+06		n/a	n/a	High	High	0.0002319	2.098e-06	2.76	48.75
FALSE	High	[K].LHYGHPDFINATFMTTR.[G]	1xOxidation [M14]	0.000352239	0.000581501	1	2	1	2	P38631	P38631 [1191-1207]		0	2036.96	FALSE							No Quan Values	n/a	n/a	High	High	0.0002319	2.22e-05	3.08
FALSE	High	[K].LHVDPENFR.[L]		0.0575745	0.000581501	1	1	1	6	Q3SX09	Q3SX09 [151-159]		0	1126.56	TRUE	483571	592640	337170	553224	592640	2.1705e+06		High	High	High	High	0.0002319	0.01691	2.81	26.56
FALSE	High	[K].LHISALHSR.[L]		0.00714941	0.000581501	1	1	1	1	Q00955	Q00955 [845-853]		0	1033.59	FALSE							No Quan Values	n/a	n/a	High	High	0.0002319	0.001105	2.4
FALSE	High	[R].LHDNPAK.[I]		0.0321212	0.000581501	1	1	1	3	P07259	P07259 [1765-1771]		0	794.416	FALSE			3.56212e+06			2.29308e+07		n/a	n/a	High	High	0.0002319	0.007802	2.24	14.88
FALSE	High	[K].LHDLVQFAEK.[I]		0.000555734	0.000581501	1	1	1	2	P07259	P07259 [886-895]		0	1199.64	FALSE			31072418			2.00026e+08		n/a	n/a	High	High	0.0002319	4.007e-05	3.57	31.91
FALSE	High	[K].LLIEAISR.[N]		0.0145442	0.000581501	1	1	1	3	P07259	P07259 [1480-1487]		0	914.567	FALSE			134878637			8.6827e+08		n/a	n/a	High	High	0.0002319	0.002782	2.7	36.94
FALSE	High	[R].IIIKDPQTGAPVPLR.[A]		9.75204e-07	0.000581501	1	1	1	2	Q00955	Q00955 [1427-1441]		1	1617.97	FALSE			2.3672e+06			1.52387e+07		n/a	n/a	High	High	0.0002319	1.073e-08	4.58	33.78
FALSE	High	[K].LLLLGAGESGK.[S]		0.00652139	0.000581501	1	1	1	1	P08539	P08539 [44-54]		0	1057.63	FALSE							No Quan Values	n/a	High	n/a	High	0.0002319	0.0009782	2.07
FALSE	High	[R].LGYVASVNALEK.[A]		9.41419e-05	0.000581501	1	1	1	1	Q04958	Q04958 [1593-1604]		0	1263.69	FALSE							No Quan Values	n/a	n/a	High	High	0.0002319	4.032e-06	2.4
FALSE	High	[K].IGGLNDPR.[L]		0.00711491	0.000581501	1	1	1	1	P04050	P04050 [50-57]		0	841.453	FALSE			973567			6.26726e+06		n/a	n/a	High	High	0.0002319	0.001096	2.58	20.7
FALSE	High	[R].LGSLVGQDSGYVGGLPK.[N]		1.48994e-05	0.000581501	1	1	1	1	P25293	P25293 [74-90]		0	1646.87	FALSE							No Quan Values	n/a	n/a	High	High	0.0002319	3.689e-07	3.49
FALSE	High	[K].ILLIGDSGVGK.[S]		0.0105257	0.000581501	1	1	1	2	P07560	P07560 [23-33]		0	1071.64	FALSE							No Quan Values	High	High	n/a	High	0.0002319	0.001823	1.72
FALSE	High	[R].LGSEADAK.[A]		0.00739569	0.000581501	1	1	1	2	P19097	P19097 [277-284]		0	790.394	FALSE			496613			3.19691e+06		n/a	n/a	High	High	0.0002319	0.001152	1.93	15.71
FALSE	High	[R].LILPGELAK.[H]		0.0135946	0.000581501	1	2	1	3	P02293	P02293 [104-112]		0	953.603	FALSE	8056372	7.97583e+06	3.80503e+06	9.2168e+06	7.97583e+06	2.44946e+07		High	High	High	High	0.0002319	0.002551	2.14	39.92
FALSE	High	[K].LGPEITVAALK.[V]		0.000807369	0.000581501	1	1	1	2	P40069	P40069 [297-307]		0	1111.67	FALSE							No Quan Values	High	High	n/a	High	0.0002319	6.511e-05	2.57
FALSE	High	[K].LGNNSVESLR.[E]		0.00167111	0.000581501	1	1	1	1	Q12697	Q12697 [1113-1122]		0	1088.57	FALSE							No Quan Values	n/a	n/a	High	High	0.0002319	0.0001673	2.97
FALSE	High	[K].LGLNIPLNEVK.[N]		8.42025e-05	0.000581501	1	1	1	2	P07259	P07259 [752-762]		0	1209.72	FALSE			82555232			5.31443e+08		n/a	n/a	High	High	0.0002319	3.481e-06	3.11	44.15
FALSE	High	[R].IGLNCQLAQVAER.[V]	1xCarbamidomethyl [C5]	7.48152e-06	0.000581501	1	1	1	3	NP_414878.1	NP_414878.1 [883-895]		0	1471.77	FALSE	1.26797e+06	1.44365e+06		1.4506e+06	1.44365e+06			High	High	n/a	High	0.0002319	1.511e-07	3.89	35.51
FALSE	High	[K].IGLFGGAGVGK.[T]		0.000208595	0.000581501	1	1	1	4	P00830	P00830 [186-196]		0	975.562	FALSE	2784512	1.79194e+06	1.81516e+06	3.18559e+06	1.79194e+06	1.16849e+07		High	High	High	High	0.0002319	1.131e-05	2.86	37.9
FALSE	High	[R].IGICTLDDR.[S]	1xCarbamidomethyl [C4]	0.00580614	0.000581501	1	1	1	2	NP_414726.1	NP_414726.1 [1014-1022]		0	1062.52	FALSE							No Quan Values	High	High	n/a	High	0.0002319	0.0008444	1.84
FALSE	High	[K].IGSFGPQEDEFFNK.[V]		5.19964e-06	0.000581501	1	1	1	1	Q00955	Q00955 [1593-1606]		0	1614.74	FALSE			1.84689e+06			1.18892e+07		n/a	n/a	High	High	0.0002319	9.402e-08	3.73	40.22
FALSE	High	[K].KNDRPSPLKPIQHQELR.[V]		8.3795e-05	0.000581501	1	2	1	16	Hsl1-TAP	Hsl1-TAP [861-877]		1	2056.14	FALSE	216165		1.01196e+07	247301		6.5144e+07		Peak Found	n/a	High	High	0.0002319	3.467e-06	4.57	20.63
FALSE	High	[RK].LAADDFR.[TILVA]		0.0437718	0.000581501	4	31	1	6	P13645; Q2M2I5; P02533; P08779	P13645 [229-235]; Q2M2I5 [225-231]; P02533 [195-201]; P08779 [197-203]		0	807.4	TRUE	3.48016e+06	3.61926e+06	6580622	3.98144e+06	3.61926e+06	4.23622e+07	Shared	High	High	High	High	0.0002319	0.01173	1.76	23.26
FALSE	High	[K].LIGLDSLAIGK.[M]		0.0551857	0.000581501	1	1	1	2	P40501	P40501 [441-451]		0	1099.67	FALSE	1.16695e+06	983153	41245.6	1.33504e+06	983153	265515		High	High	Peak Found	High	0.0002319	0.01597	1.53	51.74
FALSE	High	[K].HQHGDKVDIFEIPETGEYSVK.[L]		0.000423539	0.000581501	1	1	1	1	P19097	P19097 [1146-1166]		1	2428.18	FALSE			1.09328e+06			7.03793e+06		n/a	n/a	High	High	0.0002319	2.83e-05	4.18	38.81
FALSE	High	[R].GNTANVIR.[Y]		0.0669006	0.000581501	1	3	1	6	P18239	P18239 [89-96]		0	844.464	FALSE							No Quan Values	High	High	High	High	0.0002319	0.02054	2.03
FALSE	High	[K].GTMTMDVFNDAHVLNK.[V]	2xOxidation [M3; M5]	1.35217e-05	0.000581501	1	1	1	2	P38764	P38764 [860-875]		0	1824.83	FALSE	263815		225705	301815		1.45296e+06		Peak Found	High	High	High	0.0002319	3.259e-07	3.63	31.29
FALSE	High	[K].HQQQFFQFR.[L]		0.000609386	0.000581501	1	1	1	3	NP_414878.1	NP_414878.1 [623-631]		0	1265.62	FALSE	885727	2.13947e+06		1.01331e+06	2.13947e+06			High	High	n/a	High	0.0002319	4.537e-05	2.63	33.8
FALSE	High	[R].GTIATLDDSSYSIDGGK.[T]		0.0031384	0.000581501	1	1	1	1	Q12680	Q12680 [2069-2085]		0	1699.8	FALSE							No Quan Values	n/a	n/a	High	High	0.0002319	0.0003785	1.76
FALSE	High	[R].GLPVVATNDVR.[F]		0.00359448	0.000581501	1	1	1	3	NP_414726.1	NP_414726.1 [193-203]		0	1140.64	FALSE							No Quan Values	High	High	n/a	High	0.0002319	0.0004511	1.55
FALSE	High	[R].GTGLMSANNIIAEGIEK.[M]	1xOxidation [M5]	5.40541e-06	0.000581501	1	1	1	2	P19097	P19097 [874-890]		0	1733.87	FALSE			4315664			2.77817e+07		n/a	n/a	High	High	0.0002319	9.915e-08	4.06	38.23
FALSE	High	[K].LLYHQVPSEIEGKR.[T]		0.00668112	0.000581501	1	2	1	2	P38631	P38631 [775-788]		1	1668.91	FALSE							No Quan Values	n/a	n/a	High	High	0.0002319	0.001012	2.02
FALSE	High	[K].GTAGSGETEKR.[Y]		0.00064905	0.000581501	1	1	1	12	Pah1-uniprot	Pah1-uniprot [336-346]		1	1092.53	FALSE	3.59167e+07	3.25524e+07		4.10901e+07	3.25524e+07			High	High	n/a	High	0.0002319	4.91e-05	3.76	13.81
FALSE	High	[R].HQSSSNGPAPDR.[S]		0.0273005	0.000581501	1	1	1	2	Q00955	Q00955 [1200-1211]		0	1252.57	FALSE			75991.2			489187		n/a	n/a	High	High	0.0002319	0.006327	1.4	14.88
FALSE	High	[R].HSEEMSVHIAAK.[Y]		6.62701e-06	0.000581501	1	1	1	2	P07259	P07259 [2012-2023]		0	1338.65	FALSE							No Quan Values	n/a	n/a	High	High	0.0002319	1.292e-07	4.85
FALSE	High	[R].HSEEMSVHIAAK.[Y]	1xOxidation [M5]	5.19964e-06	0.000581501	1	1	1	4	P07259	P07259 [2012-2023]		0	1354.64	FALSE			34915792			2.24768e+08		n/a	n/a	High	High	0.0002319	9.418e-08	5.83	17.59
FALSE	High	[R].HSISLSSSSENK.[K]		1.55643e-05	0.000581501	1	2	1	2	Hsl1-TAP	Hsl1-TAP [463-474]		0	1275.62	FALSE			1388055			8.93549e+06		n/a	n/a	High	High	0.0002319	3.896e-07	4.48	18.25
FALSE	High	[R].GLTPQEFFFHAMGGR.[E]	1xOxidation [M12]	9.012e-05	0.000581501	1	1	1	1	P04050	P04050 [807-821]		0	1710.81	FALSE			511266			3.29123e+06		n/a	n/a	High	High	0.0002319	3.795e-06	3.67	45.22
FALSE	High	[R].HSISLSSSSENKK.[S]		1.53122e-06	0.000581501	1	2	1	3	Hsl1-TAP	Hsl1-TAP [463-475]		1	1403.71	FALSE			25333435			1.63082e+08		n/a	n/a	High	High	0.0002319	1.931e-08	4.3	17.2
FALSE	High	[R].GSYGSGGSSYGSGGGSYGSGGGGGGHGSYGSGSSSGGYR.[G]		0.0832559	0.000581501	1	1	1	1	P04264	P04264 [550-588]		0	3312.31	TRUE			340398			2.19128e+06		n/a	n/a	High	High	0.0002319	0.02748	1.72	18.9
FALSE	High	[K].GSTLIVVPFNQGSK.[Q]		0.00064905	0.000581501	1	1	1	1	P19097	P19097 [729-742]		0	1446.8	FALSE			1.42322e+06			9.16185e+06		n/a	n/a	High	High	0.0002319	4.924e-05	3.21	42.7
FALSE	High	[R].GLPVNIDASIINTDR.[A]		0.0765879	0.000581501	1	1	1	1	Q12680	Q12680 [1311-1325]		0	1597.85	FALSE			120038			772736		n/a	n/a	High	High	0.0002319	0.02461	0.93	44.11
FALSE	High	[K].HTLNQIDSVK.[V]		0.000337192	0.000581501	1	1	1	3	P12763	P12763 [58-67]		0	1154.62	TRUE	695125	650741	500081	795250	650741	3.21923e+06		High	High	High	High	0.0002319	2.099e-05	2.39	20.34
FALSE	High	[R].GIPTLLLFK.[N]		0.0456802	0.000581501	1	1	1	3	NP_418228.2	NP_418228.2 [75-83]		0	1001.64	FALSE	484423	501593	341778	554199	501593	2.20017e+06		High	High	High	High	0.0002319	0.01242	1.94	54.99
FALSE	High	[K].HVNEPTAIASLQDTVR.[N]		2.6283e-05	0.000581501	1	1	1	1	Q12680	Q12680 [869-884]		0	1750.91	FALSE			486141			3.12949e+06		n/a	n/a	High	High	0.0002319	7.697e-07	3.8	35.04
FALSE	High	[R].GSSSGGGYSSGSSSYGSGGR.[Q]		0.0809745	0.000581501	1	2	1	1	P35908	P35908 [531-550]		0	1740.71	TRUE							No Quan Values	High	n/a	n/a	High	0.0002319	0.02648	0.73
FALSE	High	[K].GPAELKETTR.[L]		0.00122523	0.000581501	1	1	1	2	P07259	P07259 [1526-1535]		1	1101.59	FALSE							No Quan Values	n/a	n/a	High	High	0.0002319	0.0001118	2.69
FALSE	High	[K].HYQPLCK.[L]	1xCarbamidomethyl [C6]	0.0848104	0.000581501	1	1	1	1	Q00955	Q00955 [988-994]		0	945.461	FALSE			826621			5.3213e+06		n/a	n/a	High	High	0.0002319	0.02816	1.55	17.71
FALSE	High	[K].GYSVDKVWEMTR.[I]	1xOxidation [M10]	0.000847494	0.000581501	1	1	1	1	P07259	P07259 [866-877]		1	1486.7	FALSE			721319			4.64343e+06		n/a	n/a	High	High	0.0002319	6.93e-05	2.81	30.47
FALSE	High	[K].KAAEEAGVTDVK.[V]		0.00438434	0.000581501	1	1	1	2	P19097	P19097 [1857-1868]		1	1217.64	FALSE							No Quan Values	n/a	n/a	High	High	0.0002319	0.0005851	2.05
FALSE	High	[K].LLYHQVPSEIEGK.[R]		0.000287312	0.000581501	1	2	1	2	P38631	P38631 [775-787]		0	1512.81	FALSE			967643			6.22912e+06		n/a	n/a	High	High	0.0002319	1.704e-05	3.81	28.22
FALSE	High	[R].KADYLLEK.[M]		0.00569479	0.000581501	1	1	1	1	P19812	P19812 [1117-1124]		1	979.546	FALSE			2.88625e+06			1.858e+07		n/a	n/a	High	High	0.0002319	0.0008198	2.94	23.17
FALSE	High	[R].GNYTDFENTFQK.[T]		0.000473529	0.000581501	1	1	1	1	P07149	P07149 [1414-1425]		0	1463.64	FALSE			2323202			1.49554e+07		n/a	n/a	High	High	0.0002319	3.273e-05	3.36	32.46
FALSE	High	[K].GTVITPEIR.[K]		0.0840297	0.000581501	1	1	1	1	P39986	P39986 [899-907]		0	985.568	FALSE			496811			3.19818e+06		n/a	n/a	High	High	0.0002319	0.02783	1.79	29.21
FALSE	High	[K].LNDLEDALQQAK.[E]		2.84043e-05	0.000581501	1	1	1	3	P04264	P04264 [444-455]		0	1357.7	TRUE	5.36822e+06	2.88144e+06	1.30222e+06	6.14145e+06	2.88144e+06	8.38294e+06		High	High	High	High	0.0002319	8.489e-07	3.6	34.84
FALSE	High	[K].GVFVLNKK.[N]		0.075527	0.000581501	1	1	1	3	Q2UVX4	Q2UVX4 [599-606]		1	904.561	TRUE							No Quan Values	High	High	High	High	0.0002319	0.02413	1.7
FALSE	High	[R].GMQDLVEDFK.[N]	1xOxidation [M2]	0.00171212	0.000581501	1	1	1	3	P02538	P02538 [241-250]		0	1197.55	TRUE							No Quan Values	High	High	High	High	0.0002319	0.0001725	2.23
FALSE	High	[R].LNEEYLIKR.[L]		0.051659	0.000581501	1	1	1	1	Q00955	Q00955 [2130-2138]		1	1177.66	FALSE							No Quan Values	n/a	n/a	High	High	0.0002319	0.01459	1.37
FALSE	High	[R].GMTMQVAVPR.[D]	2xOxidation [M2; M4]	0.00254796	0.000581501	1	1	1	1	P07149	P07149 [1835-1844]		0	1121.54	FALSE			3742859			2.40943e+07		n/a	n/a	High	High	0.0002319	0.0002898	2.8	20.5
FALSE	High	[K].GVVDSEDLPLNLSR.[E]		0.00149475	0.000581501	1	2	1	2	P02829	P02829 [367-380]		0	1513.79	FALSE							No Quan Values	High	n/a	High	High	0.0002319	0.0001453	2.42
FALSE	High	[K].GYTQQLAFR.[Q]		0.0132068	0.000581501	1	1	1	3	Q2UVX4	Q2UVX4 [1051-1059]		0	1083.56	TRUE							No Quan Values	High	High	High	High	0.0002319	0.002449	1.97
FALSE	High	[K].HAIDAGILK.[V]		0.000316584	0.000581501	1	1	1	1	Q12680	Q12680 [774-782]		0	937.547	FALSE			813912			5.2395e+06		n/a	n/a	High	High	0.0002319	1.936e-05	3.08	26.26
FALSE	High	[R].HASFLCSFITQDK.[M]	1xCarbamidomethyl [C6]	0.00464673	0.000581501	1	1	1	1	P07149	P07149 [1151-1163]		0	1553.74	FALSE							No Quan Values	n/a	n/a	High	High	0.0002319	0.000631	2.32
FALSE	High	[R].GNQEEKFTDVNFWR.[D]		0.000664983	0.000581501	1	1	1	2	Pah1-uniprot	Pah1-uniprot [625-638]		1	1769.82	FALSE							No Quan Values	High	High	n/a	High	0.0002319	5.064e-05	2.43
FALSE	High	[K].HEISASLEELYK.[G]		3.49308e-06	0.000581501	1	1	1	1	P25491	P25491 [118-129]		0	1418.72	FALSE							No Quan Values	n/a	n/a	High	High	0.0002319	5.633e-08	3.98
FALSE	High	[R].HFASYANLPGTITHGMFSSASVR.[A]	1xOxidation [M16]	0.00133699	0.000581501	1	1	1	3	P07149	P07149 [1568-1590]		0	2467.18	FALSE			841565			5.41751e+06		n/a	n/a	High	High	0.0002319	0.0001252	3.69	37.13
FALSE	High	[R].LNEEYLIK.[R]		0.00955613	0.000581501	1	1	1	1	Q00955	Q00955 [2130-2137]		0	1021.56	FALSE			971411			6.25338e+06		n/a	n/a	High	High	0.0002319	0.001613	2.69	31.17
FALSE	High	[K].LMSSRPPR.[E]	1xOxidation [M2]	0.0892274	0.000581501	1	1	1	1	P07259	P07259 [1883-1890]		0	959.509	FALSE			33741676			2.17209e+08		n/a	n/a	High	High	0.0002319	0.03017	1.64	15.69
FALSE	High	[R].LNADFQKPWFATVNGQAR.[D]		1.11367e-05	0.000581501	1	1	1	1	P07149	P07149 [895-912]		0	2063.05	FALSE							No Quan Values	n/a	n/a	High	High	0.0002319	2.529e-07	4.41
FALSE	High	[R].HGGGGGGFGGGGFGSR.[S]		1.25727e-05	0.000581501	1	2	1	3	P35908	P35908 [46-61]		0	1320.58	TRUE							No Quan Values	High	High	High	High	0.0002319	2.966e-07	3.92
FALSE	High	[K].GMAELNVQESK.[V]	1xOxidation [M2]	0.0421409	0.000581501	1	1	1	1	P21524	P21524 [828-838]		0	1221.58	FALSE							No Quan Values	n/a	n/a	High	High	0.0002319	0.01117	1.45
FALSE	High	[KR].GVILYGPPGTGK.[T]		0.0321212	0.000581501	1	3	1	4	P53549	P53549 [217-228]		0	1158.65	FALSE							No Quan Values	High	High	n/a	High	0.0002319	0.007848	1.68
FALSE	High	[K].LMSSRPPR.[E]		0.0266545	0.000581501	1	1	1	1	P07259	P07259 [1883-1890]		0	943.514	FALSE							No Quan Values	n/a	n/a	High	High	0.0002319	0.00614	2.27
FALSE	High	[K].LNDAQAPK.[V]		0.0214788	0.000581501	1	1	1	1	Hsl1-TAP	Hsl1-TAP [1632-1639]; [1690-1697]		0	856.452	FALSE			1.36562e+06			8.79107e+06		n/a	n/a	High	High	0.0002319	0.004636	2.39	16.55
FALSE	High	[K].GVGYDFLSVDSK.[L]		0.00366483	0.000581501	1	1	1	1	P25655	P25655 [1922-1933]		0	1286.63	FALSE							No Quan Values	n/a	n/a	High	High	0.0002319	0.0004645	1.98
FALSE	High	[R].HLASVEK.[L]		0.0204711	0.000581501	1	1	1	1	Q07807	Q07807 [863-869]		0	783.436	FALSE			931672			5.99756e+06		n/a	n/a	High	High	0.0002319	0.00434	3.07	16.47
FALSE	High	[R].IMLTNILR.[M]	1xOxidation [M2]	0.0315133	0.000581501	1	1	1	1	P19097	P19097 [794-801]		0	989.581	FALSE			1.70709e+06			1.09892e+07		n/a	n/a	High	High	0.0002319	0.007655	2.3	42.03
FALSE	High	[K].HIELQTGPDGK.[V]		2.0823e-05	0.000581501	1	1	1	5	P07259	P07259 [215-225]		0	1194.61	FALSE			4.67987e+07			3.01263e+08		n/a	n/a	High	High	0.0002319	5.683e-07	4.21	20.31
FALSE	High	[K].GVGEGPIEAIIEAR.[N]		3.78173e-05	0.000581501	1	1	1	2	NP_414726.1	NP_414726.1 [840-853]		0	1410.76	FALSE	87570.7	280215	129752	100184	280215	835266		High	High	Peak Found	High	0.0002319	1.237e-06	3.33	47.46
FALSE	High	[R].HLGVVGECNIQYALNPVSK.[D]	1xCarbamidomethyl [C8]	5.8388e-09	0.000581501	1	1	1	3	P07259	P07259 [701-719]		0	2098.07	FALSE			9.69752e+06			6.2427e+07		n/a	n/a	High	High	0.0002319	1.414e-11	6.12	39.13
FALSE	High	[R].HIMDNDPVLFNR.[Q]	1xOxidation [M3]	0.000425598	0.000581501	1	1	1	2	P04050	P04050 [435-446]		0	1486.71	FALSE		30712.4	1.24272e+06		30712.4	7.99989e+06		n/a	Peak Found	High	High	0.0002319	2.851e-05	3.75	29.6
FALSE	High	[K].HIQKEDVPSER.[Y]		0.0193234	0.000581501	1	1	1	1	P02662	P02662 [80-90]		1	1337.68	TRUE							No Quan Values	n/a	n/a	High	High	0.0002319	0.004039	2.3
FALSE	High	[K].GLTPSQIGVLLR.[D]		0.00224622	0.000581501	1	1	1	2	P05756	P05756 [44-55]		0	1253.76	FALSE	298145	153938		341089	153938			High	High	n/a	High	0.0002319	0.0002464	2.32	44.64
FALSE	High	[K].HLSVPQNQSR.[S]		0.00206851	0.000581501	1	2	1	2	Hsl1-TAP	Hsl1-TAP [1008-1017]		0	1165.61	FALSE			1.29821e+06			8.35714e+06		n/a	n/a	High	High	0.0002319	0.0002209	2.48	17.78
FALSE	High	[K].HLVDEPQNLIK.[Q]		4.26936e-05	0.000581501	1	1	1	4	P02769	P02769 [402-412]		0	1305.72	TRUE	3.20065e+06	3.26319e+06	1.71276e+06	3.66167e+06	3.26319e+06	1.10258e+07		High	High	High	High	0.0002319	1.445e-06	3.2	30.02
FALSE	High	[R].KAGLLGVESIELTPHIISK.[T]		5.19038e-07	0.000581501	1	1	1	1	P07259	P07259 [2108-2126]		1	2005.17	FALSE			433346			2.78963e+06		n/a	n/a	High	High	0.0002319	4.759e-09	6.4	45.19
FALSE	High	[K].KATVDECVLADFDPAK.[Y]	1xCarbamidomethyl [C7]	5.36273e-05	0.000581501	1	1	1	1	P25491	P25491 [364-379]		1	1778.86	FALSE			439940			2.83208e+06		n/a	n/a	High	High	0.0002319	1.937e-06	3.44	39.92
FALSE	High	[K].LNIDQNPGTAPK.[Y]		1.564e-05	0.000581501	1	1	1	3	NP_418228.2	NP_418228.2 [59-70]		0	1267.66	FALSE			1.03593e+06			6.66869e+06		High	High	High	High	0.0002319	3.923e-07	3.43	22.54
FALSE	High	[R].INLVSPPELR.[L]		0.000915882	0.000581501	1	1	1	4	P07259	P07259 [2088-2097]		0	1137.66	FALSE			49237668			3.16963e+08		n/a	n/a	High	High	0.0002319	7.694e-05	2.99	39.16
FALSE	High	[R].GPYESGSGHSSGLGHR.[E]		0.000451108	0.000581501	1	1	1	2	Q86YZ3	Q86YZ3 [1038-1053]; [1978-1993]; [2448-2463]		0	1584.71	TRUE							No Quan Values	n/a	n/a	High	High	0.0002319	3.062e-05	2.71
FALSE	High	[R].GSGGLGGACGGAGFGSR.[S]	1xCarbamidomethyl [C9]	1.51178e-05	0.000581501	2	3	1	3	P02538; P48668	P02538 [43-59]; P48668 [43-59]		0	1424.63	TRUE	232519	443604	396832	266011	443604	2.55457e+06	Shared	High	High	High	High	0.0002319	3.754e-07	2.63	23.53
FALSE	High	[K].KGYSVDK.[V]		0.0152624	0.000581501	1	1	1	3	P07259	P07259 [865-871]		1	796.42	FALSE			3.9657e+06			2.55289e+07		n/a	n/a	High	High	0.0002319	0.002963	3.03	15.99
FALSE	High	[R].GSSGGGCFGGSSGGYGGLGGFGGGSFR.[G]	1xCarbamidomethyl [C7]	0.00217127	0.000581501	1	1	1	3	P13645	P13645 [60-86]		0	2342.98	TRUE							No Quan Values	High	High	n/a	High	0.0002319	0.0002348	1.74
FALSE	High	[K].KGYSVDKVWEMTR.[I]	1xOxidation [M11]	1.2331e-05	0.000581501	1	1	1	1	P07259	P07259 [865-877]		2	1614.79	FALSE							No Quan Values	n/a	n/a	High	High	0.0002319	2.883e-07	4.23
FALSE	High	[R].GSGGGSSGGSIGGR.[G]		1.88976e-05	0.000581501	1	1	1	3	P04264	P04264 [603-616]		0	1092.5	TRUE	1.82243e+06		1.09426e+06	2.08493e+06		7.04418e+06		High	n/a	High	High	0.0002319	5.019e-07	3.05	15.71
FALSE	High	[K].KKEEEEQLSEEDAK.[L]		9.50597e-05	0.000581501	1	1	1	1	P38764	P38764 [31-44]		2	1691.8	FALSE							No Quan Values	n/a	n/a	High	High	0.0002319	4.075e-06	3.11
FALSE	High	[R].KLAVNMVPFPR.[L]	1xOxidation [M6]	0.0423415	0.000581501	1	1	1	2	ENSEMBL:ENSBTAP00000025008	ENSEMBL:ENSBTAP00000025008 [338-348]		1	1287.72	TRUE							No Quan Values	High	High	n/a	High	0.0002319	0.01123	1.77
FALSE	High	[K].KLEDHPK.[F]		0.0336919	0.000581501	1	1	1	1	P02994	P02994 [384-390]		1	866.473	FALSE	10372.6		175202	11866.7		1.12785e+06		Peak Found	n/a	High	High	0.0002319	0.008336	1.96	14.62
FALSE	High	[K].KLEEILPPR.[I]		0.0200812	0.000581501	1	1	1	1	P25491	P25491 [348-356]		1	1094.66	FALSE							No Quan Values	n/a	n/a	High	High	0.0002319	0.004221	1.74
FALSE	High	[K].GSFINIAQMSACVGQQSVEGK.[R]	1xCarbamidomethyl [C12]; 1xOxidation [M9]	0.0207684	0.000581501	1	1	1	1	P04050	P04050 [753-773]		0	2227.05	FALSE			151840			977456		n/a	n/a	High	High	0.0002319	0.004426	1.71	39.02
FALSE	High	[K].GIDRDTVPDVAQAR.[V]		0.0848104	0.000581501	1	1	1	1	P11075	P11075 [1200-1213]		1	1512.78	FALSE							No Quan Values	n/a	n/a	High	High	0.0002319	0.02814	1.65
FALSE	High	[K].KIENTMLENITLR.[G]	1xOxidation [M6]	0.000799574	0.000581501	1	1	1	1	P04050	P04050 [1262-1274]		1	1590.85	FALSE							No Quan Values	n/a	n/a	High	High	0.0002319	6.459e-05	3.51
FALSE	High	[R].GIETRPAQVILPMSPNHGTFGGDGMYSESK.[L]	2xOxidation [M13; M25]	1.57925e-05	0.000581501	1	1	1	1	P19097	P19097 [814-843]		0	3208.5	FALSE			324237			2.08725e+06		n/a	n/a	High	High	0.0002319	3.978e-07	3.8	33.9
FALSE	High	[K].KLEQSALNSEASEDSEAMDEESK.[A]	1xOxidation [M18]	7.8015e-07	0.000581501	1	1	1	1	P27809	P27809 [66-88]		1	2543.09	FALSE							No Quan Values	n/a	n/a	High	High	0.0002319	8.048e-09	5.39
FALSE	High	[R].GQTGGDVNVEMDAAPGVDLSR.[I]	1xOxidation [M11]	0.0239864	0.000581501	1	3	1	2	P08779	P08779 [264-284]		0	2103.96	TRUE							No Quan Values	High	n/a	n/a	High	0.0002319	0.005351	0.98
FALSE	High	[R].KILEVHVEPGMK.[D]	1xOxidation [M11]	0.000264568	0.000581501	1	1	1	1	P25491	P25491 [214-225]		1	1395.77	FALSE							No Quan Values	n/a	n/a	High	High	0.0002319	1.531e-05	4.21
FALSE	High	[K].KLNDAQAPK.[V]		0.0181519	0.000581501	1	1	1	4	Hsl1-TAP	Hsl1-TAP [1631-1639]; [1689-1697]		1	984.547	FALSE			11965760			7.70286e+07		n/a	n/a	High	High	0.0002319	0.00371	2.03	16.15
FALSE	High	[K].ILVIDPEKR.[I]		0.00547843	0.000581501	1	2	1	5	Hsl1-TAP	Hsl1-TAP [349-357]		1	1082.66	FALSE			66109300			4.25573e+08		n/a	n/a	High	High	0.0002319	0.0007815	2.52	29.12
FALSE	High	[K].ILVIDPEK.[R]		0.0298991	0.000581501	1	2	1	1	Hsl1-TAP	Hsl1-TAP [349-356]		0	926.556	FALSE			4.20725e+06			2.70838e+07		n/a	n/a	High	High	0.0002319	0.00713	2.35	32.94
FALSE	High	[R].KLSQYVQEMALGGPITK.[E]	1xOxidation [M9]	1.33263e-05	0.000581501	1	1	1	1	P19097	P19097 [521-537]		1	1879	FALSE			535464			3.44701e+06		n/a	n/a	High	High	0.0002319	3.193e-07	5.44	31.87
FALSE	High	[K].LIVDNDNWVYK.[T]		0.0107311	0.000581501	1	1	1	1	P38764	P38764 [399-409]		0	1378.7	FALSE							No Quan Values	n/a	n/a	High	High	0.0002319	0.001874	1.49
FALSE	High	[K].KLSVSKAGAPTR.[I]		0.00293251	0.000581501	1	1	1	1	Pah1-uniprot	Pah1-uniprot [786-797]		2	1214.72	FALSE							No Quan Values	n/a	High	n/a	High	0.0002319	0.000347	2.4
FALSE	High	[K].KLTEIHIPSK.[L]		0.000144273	0.000581501	1	1	1	20	Pah1-uniprot	Pah1-uniprot [201-210]		1	1165.69	FALSE	507174919	917030268	463505	5.80228e+08	917030268	2.98377e+06		High	High	High	High	0.0002319	7.003e-06	3.51	24.75
FALSE	High	[K].GRPYTGWVDSK.[T]		0.00627371	0.000581501	1	1	1	2	P19097	P19097 [1069-1079]		0	1265.63	FALSE			256747			1.65279e+06		n/a	n/a	High	High	0.0002319	0.0009336	3.12	24.5
FALSE	High	[K].KLTEIHIPSKLDNNGDLLLDTEGYKPNK.[N]		2.86161e-09	0.000581501	1	1	1	9	Pah1-uniprot	Pah1-uniprot [201-228]		2	3165.68	FALSE	2.60452e+06	44847227		2.97967e+06	44847227			High	High	n/a	High	0.0002319	5.615e-12	8.14	39.39
FALSE	High	[K].GIDFKEDGNILGHK.[L]		2.21786e-05	0.000581501	1	1	1	4	Q9U6Y5	Q9U6Y5 [127-140]		1	1542.79	TRUE	658984	434638	373636	753903	434638	2.40525e+06		High	High	High	High	0.0002319	6.168e-07	3.82	31.36
FALSE	High	[R].KLVEQR.[T]		0.0681636	0.000581501	1	1	1	39	Pah1-uniprot	Pah1-uniprot [185-190]		1	772.468	FALSE	1.28059e+09	1.52108e+09	196997	1.46505e+09	1.52108e+09	1.26815e+06		High	High	High	High	0.0002319	0.02112	1.87	15.78
FALSE	High	[K].LNPQVADINK.[N]		0.0207684	0.000581501	1	1	1	1	P32565	P32565 [671-680]		0	1111.61	FALSE							No Quan Values	n/a	n/a	High	High	0.0002319	0.004432	1.62
FALSE	High	[K].GIFCISPTR.[L]	1xCarbamidomethyl [C4]	0.0469972	0.000581501	1	1	1	2	Q12697	Q12697 [760-768]		0	1050.54	FALSE		432049	358574		432049	2.30829e+06		n/a	Peak Found	High	High	0.0002319	0.01291	1.77	37.89
FALSE	High	[K].GMGYMAWTQPSR.[E]	2xOxidation [M2; M5]	0.00104403	0.000581501	1	1	1	1	P38631	P38631 [1717-1728]		0	1416.6	FALSE			324394			2.08826e+06		n/a	n/a	High	High	0.0002319	9.076e-05	1.94	25.26
FALSE	High	[K].KGTAGSGETEK.[R]		0.0041973	0.000581501	1	1	1	2	Pah1-uniprot	Pah1-uniprot [335-345]		1	1064.52	FALSE	3.02641e+06	2.25941e+06		3.46233e+06	2.25941e+06			High	High	n/a	High	0.0002319	0.0005533	2.25	13.47
FALSE	High	[K].GSLGGGFSSGGFSGGSFSR.[G]		1.2407e-07	0.000581501	1	1	1	3	P13645	P13645 [41-59]		0	1707.77	TRUE	3.6798e+06	3.25845e+06	2.00877e+06	4.20984e+06	3.25845e+06	1.29313e+07		High	High	High	High	0.0002319	7.432e-10	4.54	36.07
FALSE	High	[R].KAVSIDTMATTNVLTPATNVR.[V]	1xOxidation [M8]	9.31879e-08	0.000581501	1	2	1	2	Hsl1-TAP	Hsl1-TAP [1173-1193]		1	2219.17	FALSE			3.63874e+06			2.34241e+07		n/a	n/a	High	High	0.0002319	5.127e-10	6.96	33.66
FALSE	High	[R].GSLFMSEHVEDEKPVK.[A]	1xOxidation [M5]	4.65066e-06	0.000581501	1	2	1	8	Hsl1-TAP	Hsl1-TAP [928-943]		0	1847.88	FALSE			47945151			3.08643e+08		n/a	n/a	High	High	0.0002319	8.151e-08	3.53	25.22
FALSE	High	[K].GLLSATQFTQPALTLMEK.[A]	1xOxidation [M16]	0.000225431	0.000581501	1	1	1	2	P07149	P07149 [1769-1786]		0	1965.04	FALSE			918862			5.9151e+06		n/a	n/a	High	High	0.0002319	1.244e-05	3.02	47.9
FALSE	High	[R].GPLPEHEAIR.[F]		0.0249246	0.000581501	1	1	1	1	Q12263	Q12263 [126-135]		0	1118.6	FALSE							No Quan Values	n/a	n/a	High	High	0.0002319	0.005617	1.73
FALSE	High	[K].KDVDGAYMTK.[V]	1xOxidation [M8]	0.0848104	0.000581501	1	1	1	1	P04264	P04264 [289-298]		1	1143.54	TRUE							No Quan Values	n/a	n/a	High	High	0.0002319	0.02821	1.47
FALSE	High	[K].LIYDSHEVIK.[F]		0.000980232	0.000581501	1	1	1	2	P19812	P19812 [739-748]		0	1216.66	FALSE			3.43061e+06			2.20843e+07		n/a	n/a	High	High	0.0002319	8.373e-05	2.56	26.67
FALSE	High	[K].GILLYGPPGTGK.[T]		0.0806	0.000581501	1	2	1	4	P33299	P33299 [245-256]		0	1172.67	FALSE							No Quan Values	n/a	n/a	High	High	0.0002319	0.0263	1.36
FALSE	High	[K].KGTAGSGETEKR.[Y]		4.38765e-06	0.000581501	1	1	1	34	Pah1-uniprot	Pah1-uniprot [335-346]		2	1220.62	FALSE	3.43105e+08	2.85042e+08		3.92525e+08	2.85042e+08			High	High	n/a	High	0.0002319	7.567e-08	5.11	13.46
FALSE	High	[K].GLHLNEDIYAGMNAMLR.[G]	2xOxidation [M12; M15]	0.000364405	0.000581501	1	1	1	1	P38631	P38631 [1216-1232]		0	1949.92	FALSE			338209			2.17719e+06		n/a	n/a	High	High	0.0002319	2.329e-05	3.13	34.01
FALSE	High	[R].GSLFMSEHVEDEKPVK.[A]		0.0043002	0.000581501	1	2	1	1	Hsl1-TAP	Hsl1-TAP [928-943]		0	1831.89	FALSE							No Quan Values	n/a	n/a	High	High	0.0002319	0.000569	2.6
FALSE	High	[K].KENANNTENNYSK.[I]		0.00318436	0.000581501	1	2	1	1	Hsl1-TAP	Hsl1-TAP [1339-1351]		1	1525.69	FALSE			144234			928497		n/a	n/a	High	High	0.0002319	0.0003854	2.23	14.8
FALSE	High	[K].GSIDEQHPR.[Y]		0.0296145	0.000581501	1	2	1	1	P06169	P06169 [250-258]		0	1038.5	FALSE							No Quan Values	n/a	n/a	High	High	0.0002319	0.007051	1.26
FALSE	High	[K].LNDLEEALQQAK.[E]		2.47966e-05	0.000581501	1	2	1	3	P35908	P35908 [448-459]		0	1371.71	TRUE	484847	511349	431231	554683	511349	2.77602e+06		High	High	High	High	0.0002319	7.132e-07	3.34	37.07
FALSE	High	[K].KGETLQDTIR.[T]		0.000119404	0.000581501	1	1	1	3	P07259	P07259 [1990-1999]		1	1160.63	FALSE			40000492			2.575e+08		n/a	n/a	High	High	0.0002319	5.485e-06	3.93	21.67
FALSE	High	[K].KEPASHWTHER.[G]		0.00427942	0.000581501	1	2	1	3	Hsl1-TAP	Hsl1-TAP [917-927]		1	1377.67	FALSE			296507			1.90874e+06		n/a	n/a	High	High	0.0002319	0.0005666	2.02	16.19
FALSE	High	[R].KEYGITPFVK.[Q]		0.00275343	0.000581501	1	1	1	2	P07259	P07259 [939-948]		1	1181.66	FALSE			2.62063e+06			1.68701e+07		n/a	n/a	High	High	0.0002319	0.0003199	3.35	32.62
FALSE	High	[K].KGPAAIQK.[N]		0.00321537	0.000581501	1	1	1	1	P35527	P35527 [192-199]		1	812.499	TRUE							No Quan Values	n/a	n/a	High	High	0.0002319	0.0003918	2.69
FALSE	High	[R].KGLTPSQIGVLLR.[D]		0.0454642	0.000581501	1	1	1	1	P05756	P05756 [43-55]		1	1381.85	FALSE							No Quan Values	High	n/a	n/a	High	0.0002319	0.01236	2.15
FALSE	High	[K].GLGVEIAK.[N]		0.0704288	0.000581501	1	1	1	1	P22515	P22515 [46-53]		0	786.472	FALSE							No Quan Values	n/a	High	n/a	High	0.0002319	0.02204	1.15
FALSE	High	[K].KFDKENSVLTER.[T]		0.000174322	0.000581501	1	1	1	1	Q00955	Q00955 [1668-1679]		2	1465.76	FALSE			1.08208e+06			6.96583e+06		n/a	n/a	High	High	0.0002319	8.935e-06	3.85	20.54
FALSE	High	[R].GSGLIAGATSR.[A]		0.00049466	0.000581501	1	1	1	3	Q00955	Q00955 [1707-1717]		0	989.537	FALSE			2.64911e+06			1.70535e+07		n/a	n/a	High	High	0.0002319	3.45e-05	2.98	22.84
FALSE	High	[R].WGLPSGR.[Q]		0.114715	0.00116929	1	1	1	1	P19097	P19097 [254-260]		0	772.41	FALSE			1.21757e+06			7.83802e+06		n/a	n/a	High	High	0.0004386	0.04219	1.68	29.4
FALSE	High	[K].LVPTLEAK.[R]		0.101462	0.00116929	1	1	1	1	P07149	P07149 [880-887]		0	870.529	FALSE			6420064			4.13286e+07		n/a	n/a	High	High	0.0004386	0.03581	1.57	27.28
FALSE	High	[K].SKDSIDSK.[L]		0.108147	0.00116929	1	1	1	1	P19812	P19812 [710-717]		1	879.442	FALSE			75482.2			485911		n/a	n/a	High	High	0.0004386	0.0391	1.61	14.75
FALSE	High	[R].LYFETINLER.[V]		0.123854	0.00116929	1	1	1	1	P07259	P07259 [1036-1045]		0	1297.68	FALSE			9375421			6.03535e+07		n/a	n/a	High	High	0.0004386	0.04675	0.98	44.08
FALSE	High	[R].IPSHAVVAR.[S]		0.122746	0.00116929	1	1	1	1	Q2HJF0	Q2HJF0 [265-273]		0	949.558	TRUE							No Quan Values	n/a	n/a	High	High	0.0004386	0.04618	1.31
FALSE	High	[K].DILDEFR.[K]		0.119474	0.00116929	1	1	1	1	P16521	P16521 [402-408]		0	907.452	FALSE							No Quan Values	High	n/a	n/a	High	0.0004386	0.04471	1.27
FALSE	High	[R].DSTLLVPK.[S]		0.106197	0.00116929	1	1	1	1	P39986	P39986 [14-21]		0	872.509	FALSE	63547.6		312369	72700.9		2.01085e+06		Peak Found	n/a	High	High	0.0004386	0.03807	1.29	29.39
FALSE	High	[K].VLNEISK.[T]		0.11164	0.00116929	1	1	1	1	P40016	P40016 [37-43]		0	802.467	FALSE							No Quan Values	n/a	n/a	High	High	0.0004386	0.04071	1.63
FALSE	High	[K].FTSTITK.[Y]		0.122746	0.00116929	1	1	1	1	P40016	P40016 [360-366]		0	797.44	FALSE							No Quan Values	n/a	n/a	High	High	0.0004386	0.04624	1.41
FALSE	High	[R].QTQVSVLPEGGETPLFK.[Q]		0.118937	0.00116929	1	1	1	2	Q3SX14	Q3SX14 [373-389]		0	1829.96	TRUE							No Quan Values	High	High	n/a	High	0.0004386	0.04424	0.99
FALSE	High	[K].LYNMGYK.[L]		0.102861	0.00116929	1	1	1	1	P07259	P07259 [1383-1389]		0	888.428	FALSE			1.57138e+06			1.01157e+07		n/a	n/a	High	High	0.0004386	0.03639	1.56	24.23
FALSE	High	[R].LVSELSK.[A]		0.10008	0.00116929	1	1	1	1	P33892	P33892 [823-829]		0	775.456	FALSE							No Quan Values	n/a	n/a	High	High	0.0004386	0.03514	1.7
FALSE	High	[K].IKEEHTK.[L]		0.116809	0.00116929	1	2	1	1	Hsl1-TAP	Hsl1-TAP [1313-1319]		1	884.484	FALSE			636096			4.09481e+06		n/a	n/a	High	High	0.0004386	0.0434	1.78	13.64
FALSE	High	[R].AYTIGDIR.[V]		0.114715	0.00116929	1	1	1	1	Q00955	Q00955 [1112-1119]		0	908.484	FALSE			1.96863e+06			1.26729e+07		n/a	n/a	High	High	0.0004386	0.04237	1.35	29.08
FALSE	High	[R].LVTLELK.[D]		0.120556	0.00116929	1	1	1	3	P07259	P07259 [21-27]		0	815.524	FALSE			6.16367e+07			3.96781e+08		n/a	n/a	High	High	0.0004386	0.04523	2.1	35.98
FALSE	High	[R].DMTPVVEK.[Y]	1xOxidation [M2]	0.0978157	0.00116929	1	1	1	1	P19812	P19812 [434-441]		0	934.455	FALSE			1.52852e+06			9.83971e+06		n/a	n/a	High	High	0.0002319	0.03409	2.2	18.13
FALSE	High	[K].QVSYLLTK.[C]		0.116282	0.00116929	1	1	1	1	P39526	P39526 [662-669]		0	951.551	FALSE							No Quan Values	n/a	n/a	High	High	0.0004386	0.04305	1.22
FALSE	High	[K].VFDTLTR.[F]		0.104755	0.00116929	1	1	1	2	P38764	P38764 [792-798]		0	851.462	FALSE	2560216832	2539872256	1.99721e+06	2.92899e+09	2539872256	1.28569e+07		High	High	Peak Found	High	0.0004386	0.03739	1.48	27.19
FALSE	High	[K].FNDDVER.[V]		0.106197	0.00116929	1	2	1	6	Hsl1-TAP	Hsl1-TAP [1504-1510]		0	894.395	FALSE			29788954			1.91764e+08		n/a	n/a	High	High	0.0004386	0.0381	2.35	18.57
FALSE	High	[K].VLLNTTSSAR.[Q]		0.114197	0.00116929	1	1	1	1	P11075	P11075 [765-774]		0	1061.59	FALSE							No Quan Values	n/a	n/a	High	High	0.0004386	0.04197	1.34
FALSE	High	[K].LPIGGFK.[S]		0.0987156	0.00116929	1	1	1	1	P33202	P33202 [1415-1421]		0	731.445	FALSE							No Quan Values	n/a	n/a	High	High	0.0004386	0.03457	1.7
FALSE	High	[R].EAIHYFK.[Q]		0.117337	0.00116929	1	2	1	4	Hsl1-TAP	Hsl1-TAP [215-221]		0	907.467	FALSE			10676576			6.87296e+07		n/a	n/a	High	High	0.0004386	0.04344	2.46	22.93
FALSE	High	[K].DTYIVDNK.[I]		0.112656	0.00116929	1	1	1	1	P07259	P07259 [2151-2158]		0	967.473	FALSE							No Quan Values	n/a	n/a	High	High	0.0004386	0.04123	2.03
FALSE	High	[R].FDELLEK.[N]		0.0991685	0.00116929	1	1	1	1	P02994	P02994 [370-376]		0	893.461	FALSE			2.57725e+06			1.65909e+07		n/a	n/a	High	High	0.0004386	0.03472	2.18	29.28
FALSE	High	[R].ITSRLSTTSHTSGR.[A]	1xPhospho [S/T]	0.1211	0.00116929	1	1	1	4	P22211	P22211 [148-161]		1	1583.75	FALSE	10590907	8912278		1.21164e+07	8912278			High	High	n/a	High	0.0004386	0.04538	1.23	30.15
FALSE	High	[K].GENYQLVK.[T]		0.103804	0.00116929	1	1	1	1	P19097	P19097 [463-470]		0	950.494	FALSE							No Quan Values	n/a	n/a	High	High	0.0004386	0.03693	1.34
FALSE	High	[K].SIPLCTLR.[S]	1xCarbamidomethyl [C5]	0.11013	0.00116929	1	1	1	1	P22515	P22515 [596-603]		0	959.534	FALSE							No Quan Values	High	n/a	n/a	High	0.0004386	0.0401	1.01
FALSE	High	[K].ATEEQLK.[T]		0.123299	0.00116929	1	1	1	1	P02769	P02769 [562-568]		0	818.425	TRUE							No Quan Values	High	n/a	n/a	High	0.0004386	0.04646	1.43
FALSE	High	[R].LASYLEK.[V]		0.105714	0.00116929	1	13	1	3	P13646-1	P13646-1 [115-121]		0	823.456	TRUE	857423	907877	617129	980926	907877	3.97272e+06		High	High	High	High	0.0004386	0.03782	1.67	23.11
FALSE	High	[R].HYAHVDCPGHADYVK.[N]	1xCarbamidomethyl [C7]	0.114715	0.00116929	1	2	1	1	NP_417798.1	NP_417798.1 [76-90]		0	1768.79	FALSE							No Quan Values	n/a	n/a	High	High	0.0004386	0.04232	1.17
FALSE	High	[R].YLLVNMTHR.[G]	1xOxidation [M6]	0.101462	0.00116929	1	1	1	1	Q12680	Q12680 [76-84]		0	1162.6	FALSE							No Quan Values	n/a	n/a	High	High	0.0004386	0.03586	1.95
FALSE	High	[R].IAGLNPVR.[I]		0.112656	0.00116929	1	2	1	1	P32589	P32589 [163-170]		0	839.51	FALSE							No Quan Values	n/a	n/a	High	High	0.0004386	0.04119	2.02
FALSE	High	[R].EKGPQVCAK.[L]	1xCarbamidomethyl [C7]	0.11013	0.00116929	1	1	1	1	P04050	P04050 [636-644]		1	1016.52	FALSE							No Quan Values	n/a	n/a	High	High	0.0004386	0.04008	1.16
FALSE	High	[R].EKTDIVDMATR.[S]	1xOxidation [M8]	0.124972	0.00116929	1	1	1	1	P33202	P33202 [430-440]		1	1294.63	FALSE							No Quan Values	n/a	n/a	High	High	0.0004386	0.04749	1.41
FALSE	High	[K].EDAFSYPR.[M]		0.112147	0.00116929	1	1	1	1	P32565	P32565 [779-786]		0	984.442	FALSE							No Quan Values	n/a	n/a	High	High	0.0004386	0.04107	0.78
FALSE	High	[R].QASSSQWK.[N]		0.102393	0.00116929	1	1	1	1	Q00955	Q00955 [1517-1524]		0	921.442	FALSE							No Quan Values	n/a	n/a	High	High	0.0004386	0.03618	1.21
FALSE	High	[K].TIEELRDK.[I]		0.103332	0.00116929	1	3	1	1	P13646-1	P13646-1 [158-165]		1	1003.54	TRUE							No Quan Values	n/a	n/a	High	High	0.0004386	0.03675	1.46
FALSE	High	[K].NYDEIYK.[S]		0.109134	0.00116929	1	1	1	1	P39986	P39986 [620-626]		0	944.436	FALSE							No Quan Values	n/a	n/a	High	High	0.0004386	0.03946	1.28
FALSE	High	[K].VVEDLYR.[Y]		0.107656	0.00116929	1	1	1	1	P21524	P21524 [97-103]		0	893.473	FALSE			290584			1.87061e+06		n/a	n/a	High	High	0.0004386	0.03868	1.41	24.03
FALSE	High	[R].TKNFQQK.[L]		0.11164	0.00116929	1	1	1	3	Pah1-uniprot	Pah1-uniprot [191-197]		1	893.484	FALSE	16462582	12177225		1.88338e+07	12177225			High	High	n/a	High	0.0004386	0.04072	1.68	14.82
FALSE	High	[K].ETSNFIK.[K]		0.122195	0.00116929	1	1	1	1	P02994	P02994 [171-177]		0	838.431	FALSE			1831100			1.17876e+07		n/a	n/a	High	High	0.0004386	0.04593	1.95	21.95
FALSE	High	[K].VTKAPQRNVSGSTNNNEVLAASSDVENASDLVSSHSSSGSTPNK.[S]		0.106681	0.00116929	1	1	1	1	Pah1-uniprot	Pah1-uniprot [683-726]		2	4443.13	FALSE							No Quan Values	n/a	High	n/a	High	0.0004386	0.03831	1.49
FALSE	High	[K].ILSLAQDQVGGSPEK.[L]		0.122195	0.00116929	1	1	1	1	ENSEMBL:ENSBTAP00000007350	ENSEMBL:ENSBTAP00000007350 [1084-1098]		0	1541.82	TRUE							No Quan Values	n/a	n/a	High	High	0.0004386	0.04599	0.83
FALSE	High	[K].ARSAAASKSHAANEAEK.[S]		0.0991685	0.00116929	1	1	1	1	Q08923	Q08923 [153-169]		2	1698.85	FALSE							Not Reliable	n/a	High	n/a	High	0.0004386	0.03484	1.61
FALSE	High	[K].TEMYTEVK.[N]		0.117868	0.00116929	1	1	1	1	Q00955	Q00955 [1454-1461]		0	1000.47	FALSE							No Quan Values	n/a	n/a	High	High	0.0004386	0.04373	1.37
FALSE	High	[R].NSGSVNMGSRDLVSGDSR.[S]	1xOxidation [M7]	0.105714	0.00116929	1	1	1	3	Q2M2I5	Q2M2I5 [465-482]		1	1853.84	TRUE							No Quan Values	High	High	n/a	High	0.0004386	0.03789	1.75
FALSE	High	[R].EPQLTAIR.[E]		0.118937	0.00116929	1	1	1	1	P19812	P19812 [560-567]		0	927.526	FALSE							No Quan Values	n/a	n/a	High	High	0.0004386	0.04431	1.51
FALSE	High	[R].AGHTVTVYER.[S]		0.106681	0.00116929	1	1	1	1	Q12680	Q12680 [1804-1813]		0	1132.57	FALSE							No Quan Values	n/a	n/a	High	High	0.0004386	0.0383	2.49
FALSE	High	[K].TPAGDWK.[Y]		0.109631	0.00116929	1	1	1	1	P19097	P19097 [644-650]		0	774.378	FALSE			373110			2.40186e+06		n/a	n/a	High	High	0.0004386	0.03987	1.87	19.27
FALSE	High	[R].LPFDSEEAR.[L]		0.124972	0.00116929	1	1	1	1	P21524	P21524 [521-529]		0	1063.51	FALSE							No Quan Values	n/a	n/a	High	High	0.0004386	0.0475	1.69
FALSE	High	[K].QHAFAHIESHLDK.[T]		0.100539	0.00116929	1	2	1	3	P16521	P16521 [738-750]		0	1532.76	FALSE							No Quan Values	High	High	n/a	High	0.0004386	0.0354	1.71
FALSE	High	[K].FLTEQSR.[I]		0.10008	0.00116929	1	1	1	1	P39526	P39526 [972-978]		0	880.452	FALSE							No Quan Values	n/a	n/a	High	High	0.0004386	0.03511	1.51
FALSE	High	[K].LIDLSK.[Y]		0.124412	0.00116929	1	1	1	2	P19812	P19812 [1664-1669]		0	688.424	FALSE			3.25653e+06			2.09636e+07		n/a	n/a	High	High	0.0004386	0.04702	1.99	25.91
FALSE	High	[K].LIDMAVK.[N]	1xOxidation [M4]	0.0978157	0.00116929	1	1	1	2	Q00955	Q00955 [884-890]		0	805.449	FALSE			1.29117e+06			8.31181e+06		n/a	n/a	High	High	0.0002319	0.03407	1.58	20.67
FALSE	High	[R].FLEQQNK.[LVM]		0.108147	0.00116929	4	28	1	1	O95678; P02538; P48668; P13647	O95678 [169-175]; P02538 [183-189]; P48668 [183-189]; P13647 [188-194]		0	906.468	TRUE	1.33224e+06	1.47795e+06	952328	1.52414e+06	1.47795e+06	6.13053e+06	Shared	Peak Found	Peak Found	High	High	0.0004386	0.03902	1.85	18.69
FALSE	High	[K].APGILPR.[R]		0.10864	0.00116929	1	1	1	3	P07251	P07251 [170-176]		0	723.451	FALSE							No Quan Values	High	High	High	High	0.0004386	0.03938	1.72
FALSE	High	[R].LIDSLAK.[N]		0.102861	0.00116929	1	1	1	1	P40468	P40468 [2046-2052]		0	759.461	FALSE							No Quan Values	n/a	n/a	High	High	0.0004386	0.03654	1.33
FALSE	High	[K].SQIDDLPFYCIGFK.[S]	1xCarbamidomethyl [C10]	0.0987156	0.00116929	1	2	1	1	P38631	P38631 [916-929]		0	1702.81	FALSE			264651			1.70367e+06		n/a	n/a	High	High	0.0004386	0.03454	1.46	53.03
FALSE	High	[K].TSTYNFK.[K]		0.107656	0.00116929	1	1	1	1	P21524	P21524 [462-468]		0	860.415	FALSE							No Quan Values	n/a	n/a	High	High	0.0004386	0.0389	1.37
FALSE	High	[K].HGNSHQGEPR.[D]		0.0996233	0.00116929	1	1	1	3	P13645	P13645 [185-194]		0	1118.51	TRUE	149875		28345.4	171463		182471		High	n/a	Peak Found	High	0.0004386	0.03491	1.24	13.57
FALSE	High	[K].MVSGFIPLKPTVK.[M]	1xOxidation [M1]	0.0996233	0.00116929	1	1	1	2	ENSEMBL:ENSBTAP00000024146	ENSEMBL:ENSBTAP00000024146 [1389-1401]		0	1432.82	TRUE							No Quan Values	High	n/a	High	High	0.0004386	0.03494	1.56
FALSE	High	[K].TSPLDKR.[F]		0.117337	0.00116929	1	1	1	1	Q00955	Q00955 [1329-1335]		1	816.457	FALSE							No Quan Values	n/a	n/a	High	High	0.0004386	0.04365	1.92
FALSE	High	[K].QLQMLAR.[H]	1xOxidation [M4]	0.120556	0.00116929	1	1	1	1	P24031	P24031 [68-74]		0	875.477	FALSE							No Quan Values	n/a	n/a	High	High	0.0004386	0.04532	1.38
FALSE	High	[R].GRLDSELR.[GN]		0.122195	0.00116929	3	8	1	1	P02538; P48668; P13647	P02538 [233-240]; P48668 [233-240]; P13647 [238-245]		1	945.511	TRUE			337425			2.17215e+06	Shared	n/a	n/a	High	High	0.0004386	0.04612	2.36	19.68
FALSE	High	[K].VLPTGDDAYR.[T]		0.11013	0.00116929	1	1	1	1	Q03735	Q03735 [203-212]		0	1106.55	FALSE							No Quan Values	n/a	n/a	High	High	0.0004386	0.04004	1.55
FALSE	High	[R].HLQLAIR.[NG]		0.120014	0.00116929	1	3	1	2	Q12692	Q12692 [91-97]		0	850.526	FALSE	6.11571e+06	4.53852e+06		6.99661e+06	4.53852e+06			High	High	n/a	High	0.0004386	0.04505	2.14	27.05
FALSE	High	[K].SPLFVGK.[V]		0.105714	0.00116929	1	1	1	2	P34955	P34955 [403-409]		0	747.44	TRUE	293992	316024	95783.1	336338	316024	616596		High	High	Peak Found	High	0.0004386	0.03781	1.44	27.95
FALSE	High	[K].SILYGSK.[N]		0.126665	0.0017744	1	1	1	1	Q07807	Q07807 [781-787]		0	767.43	FALSE							No Quan Values	n/a	n/a	High	High	0.0006553	0.04833	1.32
FALSE	High	[K].IFVETK.[F]		0.125534	0.0017744	1	1	1	1	P07149	P07149 [577-582]		0	736.424	FALSE							No Quan Values	n/a	n/a	High	High	0.0004386	0.04775	1.88
FALSE	High	[K].DSQEEEKTEALTSAK.[R]		0.125534	0.0017744	1	1	1	1	Q3SX14	Q3SX14 [713-727]		1	1665.78	TRUE							No Quan Values	High	n/a	n/a	High	0.0004386	0.04774	1.13
FALSE	High	[R].LQGEIAHVK.[K]		0.126099	0.0017744	1	2	1	2	P35908	P35908 [412-420]		0	994.568	TRUE							No Quan Values	High	High	n/a	High	0.0006553	0.04805	1.26
FALSE	High	[R].SNTGALMR.[C]	1xOxidation [M7]	0.127806	0.0017744	1	1	1	1	P04050	P04050 [1392-1399]		0	865.42	FALSE							No Quan Values	n/a	n/a	High	High	0.0006553	0.04878	1.49
FALSE	High	[R].SEIDNVKK.[Q]		0.126099	0.0017744	1	3	1	1	P04264	P04264 [410-417]		1	932.505	TRUE							No Quan Values	n/a	n/a	High	High	0.0006553	0.04806	1.48
FALSE	High	[K].TASDFISK.[M]		0.132461	0.00236935	1	1	1	1	Q3SX14	Q3SX14 [360-367]		0	868.441	TRUE							No Quan Values	n/a	n/a	High	High	0.0008658	0.05118	1.3
FALSE	High	[K].SYSISFK.[Q]		0.133648	0.00236935	1	1	1	1	P19812	P19812 [624-630]		0	831.425	FALSE							No Quan Values	n/a	n/a	High	High	0.0008658	0.05198	1.44
FALSE	High	[R].YQPVSYK.[L]		0.131871	0.00236935	1	1	1	3	Q3MHH8	Q3MHH8 [77-83]		0	884.451	TRUE	1.91365e+06	2.40675e+06	620824	2.1893e+06	2.40675e+06	3.9965e+06		High	High	High	High	0.0008658	0.05111	1.71	19.69
FALSE	High	[K].SYGSFSK.[R]		0.130698	0.00236935	1	1	1	1	Q12697	Q12697 [181-187]		0	775.362	FALSE							No Quan Values	n/a	n/a	High	High	0.0008658	0.05049	0.93
FALSE	High	[R].LSNVLEAKK.[T]		0.133648	0.00236935	1	1	1	1	P07259	P07259 [287-295]		1	1001.6	FALSE							No Quan Values	n/a	n/a	High	High	0.0008658	0.05203	1.72
FALSE	High	[K].TILPEIFK.[T]		0.133648	0.00236935	1	1	1	1	P40069	P40069 [615-622]		0	960.576	FALSE							No Quan Values	n/a	High	n/a	High	0.0008658	0.05199	1.79
FALSE	High	[K].YIESLQK.[G]		0.131283	0.00236935	1	1	1	1	Q00955	Q00955 [600-606]		0	880.477	FALSE			1.72595e+06			1.11107e+07		n/a	n/a	High	High	0.0008658	0.05067	1.68	21.27
FALSE	High	[K].GTAGSGETEK.[R]		0.134245	0.00236935	1	1	1	2	Pah1-uniprot	Pah1-uniprot [336-345]		0	936.427	FALSE	218678	258906		250176	258906			High	High	n/a	High	0.0008658	0.05216	1.68	13.83
FALSE	High	[K].LPYSEWK.[L]		0.132461	0.00236935	1	1	1	1	Q00955	Q00955 [838-844]		0	922.467	FALSE			544515			3.50527e+06		n/a	n/a	High	High	0.0008658	0.05117	1.64	29.58
FALSE	High	[R].QVEFHFVGIISPWVK.[R]		0.130115	0.00236935	1	1	1	2	Q12325	Q12325 [812-826]		0	1785.97	FALSE		1.16387e+06	644763		1.16387e+06	4.15061e+06		n/a	High	High	High	0.0008658	0.04996	1.41	40.79
FALSE	High	[K].HMVVALK.[E]	1xOxidation [M2]	0.135447	0.00296785	1	1	1	1	Q00955	Q00955 [522-528]		0	813.465	FALSE			407236			2.62155e+06		n/a	n/a	High	High	0.001079	0.05281	1.85	19.37
FALSE	High	[K].SFVSSPIVR.[D]		0.136051	0.00296785	1	1	1	1	P39986	P39986 [5-13]		0	991.557	FALSE							No Quan Values	n/a	n/a	High	High	0.001079	0.05337	2.14
FALSE	High	[R].RVLDELTLTK.[A]		0.136051	0.00296785	1	1	1	1	P13645	P13645 [257-266]		1	1187.7	TRUE							No Quan Values	High	n/a	n/a	High	0.001079	0.05328	1.3
FALSE	High	[R].EGEIDIAKR.[I]		0.136658	0.00296785	1	1	1	3	NP_417539.1	NP_417539.1 [114-122]		1	1030.55	FALSE		508193	313013		508193	2.01499e+06		High	High	Peak Found	High	0.001079	0.05356	1.76	32.94
FALSE	High	[R].FLNLIAGEPDIAR.[V]		0.137267	0.00356562	1	1	1	1	NP_418443.1	NP_418443.1 [416-428]		0	1428.78	FALSE							No Quan Values	n/a	High	n/a	High	0.00129	0.054	0.99
FALSE	High	[K].SPSRYSLSR.[R]	1xPhospho [S3(100)]	0.137267	0.00356562	1	2	1	2	Hsl1-TAP	Hsl1-TAP [627-635]	Hsl1-TAP 1xPhospho [S629(100)]	1	1132.51	FALSE			10659369			6.86188e+07		n/a	n/a	High	High	0.00129	0.05401	1.97	19.27
FALSE	High	[R].GRHILSIK.[Q]		0.139728	0.00356562	1	1	1	2	P07259	P07259 [1910-1917]		1	923.579	FALSE			3.81869e+06			2.45825e+07		n/a	n/a	High	High	0.00129	0.05531	2.06	20.59
FALSE	High	[K].ILDPATYAK.[F]		0.147347	0.00403255	1	1	1	1	P39526	P39526 [211-219]		0	991.546	FALSE							No Quan Values	n/a	n/a	High	High	0.001451	0.0593	1.08
FALSE	High	[R].RGDELLAALK.[S]		0.146699	0.00403255	1	1	1	1	P53297	P53297 [298-307]		1	1085.63	FALSE							No Quan Values	n/a	n/a	High	High	0.001451	0.05906	1.84
FALSE	High	[R].GAVFPAR.[Q]		0.170212	0.00403255	1	1	1	1	Q00955	Q00955 [873-879]		0	717.404	FALSE			742567			4.78021e+06		n/a	n/a	High	High	0.001451	0.07237	1.61	23.15
FALSE	High	[R].GPVATVLVR.[E]		0.142859	0.00403255	1	1	1	1	NP_417637.1	NP_417637.1 [579-587]		0	911.567	FALSE							No Quan Values	High	n/a	n/a	High	0.001451	0.05691	1.3
FALSE	High	[R].SALASK.[I]		0.148652	0.00403255	1	1	1	1	P31383	P31383 [378-383]		0	576.335	FALSE							No Quan Values	n/a	n/a	High	High	0.001451	0.05996	1.84
FALSE	High	[R].SCTPVAVK.[A]	1xCarbamidomethyl [C2]	0.160161	0.00403255	1	1	1	1	P32621	P32621 [163-170]		0	861.45	FALSE							No Quan Values	n/a	n/a	High	High	0.001451	0.06657	1.07
FALSE	High	[R].QMGPMIQR.[F]	2xOxidation [M2; M5]	0.17095	0.00403255	1	1	1	1	P25491	P25491 [173-180]		0	992.465	FALSE			642116			4.13357e+06		n/a	n/a	High	High	0.001451	0.07265	1.25	17.83
FALSE	High	[K].SFVNIVAK.[S]		0.162979	0.00403255	1	1	1	1	Q04958	Q04958 [906-913]		0	877.514	FALSE							No Quan Values	n/a	n/a	High	High	0.001451	0.06809	1.14
FALSE	High	[K].TMQPGTAAGTAINEEILKK.[Q]	1xOxidation [M2]	0.168014	0.00403255	1	1	1	1	P35191	P35191 [456-474]		1	1989.03	FALSE							No Quan Values	n/a	n/a	High	High	0.001451	0.07095	0.98
FALSE	High	[K].NFSADVK.[L]		0.144129	0.00403255	1	1	1	1	Q00955	Q00955 [1525-1531]		0	780.389	FALSE			1.52926e+06			9.84449e+06		n/a	n/a	High	High	0.001451	0.05751	1.96	20.38
FALSE	High	[R].TMAALRR.[E]	1xOxidation [M2]	0.168014	0.00403255	1	1	1	2	Pah1-uniprot	Pah1-uniprot [479-485]		1	834.461	FALSE							No Quan Values	High	High	n/a	High	0.001451	0.07086	1.66
FALSE	High	[R].NFSLQTRPVSR.[L]		0.158767	0.00403255	1	1	1	1	Q12263	Q12263 [664-674]		0	1304.71	FALSE							No Quan Values	n/a	n/a	High	High	0.001451	0.06567	1.48
FALSE	High	[R].SRPVQEMIPLK.[F]	1xOxidation [M7]	0.156013	0.00403255	1	1	1	1	P25655	P25655 [755-765]		0	1313.72	FALSE							No Quan Values	n/a	n/a	High	High	0.001451	0.06392	1.87
FALSE	High	[K].LAVAYAK.[L]		0.144768	0.00403255	1	1	1	1	P33892	P33892 [2390-2396]		0	735.44	FALSE							No Quan Values	n/a	n/a	High	High	0.001451	0.05788	0.96
FALSE	High	[K].YFSNKFDK.[N]		0.154651	0.00403255	1	1	1	1	P19812	P19812 [442-449]		1	1048.51	FALSE							No Quan Values	n/a	n/a	High	High	0.001451	0.06351	1.26
FALSE	High	[K].EKALELLK.[R]		0.159463	0.00403255	1	1	1	1	P50275	P50275 [783-790]		1	943.582	FALSE							No Quan Values	n/a	n/a	High	High	0.001451	0.06597	1.5
FALSE	High	[K].TILIENNK.[N]		0.169477	0.00403255	1	1	1	2	Q02724	Q02724 [318-325]		0	944.541	FALSE							No Quan Values	High	High	n/a	High	0.001451	0.07157	1.51
FALSE	High	[K].EVIMDEIGDNVSSLSVSEEK.[L]		0.151959	0.00403255	1	1	1	3	Q04002	Q04002 [1393-1412]		0	2180.03	FALSE	2297027	3.22684e+06		2.62789e+06	3.22684e+06			High	High	n/a	High	0.001451	0.06183	2.04	42.38
FALSE	High	[K].TIFATGLK.[I]		0.16227	0.00403255	1	1	1	1	P33202	P33202 [1109-1116]		0	850.503	FALSE							No Quan Values	n/a	n/a	High	High	0.001451	0.06767	1.03
FALSE	High	[K].TIEELR.[DI]		0.154651	0.00403255	1	4	1	2	P13646-1	P13646-1 [158-163]		0	760.42	TRUE							No Quan Values	High	High	n/a	High	0.001451	0.06327	1.04
FALSE	High	[K].TLDDKLK.[G]		0.141599	0.00403255	1	1	1	1	Q00955	Q00955 [2181-2187]		1	832.477	FALSE			654123			4.21086e+06		n/a	n/a	High	High	0.001451	0.05619	1.53	18.59
FALSE	High	[R].AEVKFEGDTLVNR.[I]		0.156013	0.00403255	1	1	1	1	Q9U6Y5	Q9U6Y5 [110-122]		1	1477.76	TRUE							No Quan Values	n/a	High	n/a	High	0.001451	0.06405	1.15
FALSE	High	[K].EIHTQLDEFVR.[Y]		0.156013	0.00403255	1	1	1	1	P39526	P39526 [47-57]		0	1386.7	FALSE							No Quan Values	n/a	n/a	High	High	0.001451	0.06398	1.2
FALSE	High	[R].NISQPVNSK.[V]	1xPhospho [S3(100)]	0.141599	0.00403255	1	2	1	1	Hsl1-TAP	Hsl1-TAP [897-905]	Hsl1-TAP 1xPhospho [S899(100)]	0	1066.49	FALSE							No Quan Values	n/a	n/a	High	High	0.001451	0.05611	1.48
FALSE	High	[K].ETAEQFK.[H]		0.16584	0.00403255	1	1	1	1	P19097	P19097 [1139-1145]		0	852.41	FALSE							No Quan Values	n/a	n/a	High	High	0.001451	0.06961	1.86
FALSE	High	[R].TESASTPGFVVGTER.[N]		0.160861	0.00403255	1	1	1	2	P32628	P32628 [134-148]		0	1537.75	FALSE							No Quan Values	High	High	n/a	High	0.001451	0.06689	0.87
FALSE	High	[R].NSNASYSMSNDLK.[G]	1xOxidation [M8]	0.145409	0.00403255	1	1	1	1	YP_009518785.1	YP_009518785.1 [120-132]		0	1446.62	FALSE							No Quan Values	n/a	High	n/a	High	0.001451	0.05824	1.18
FALSE	High	[R].ESEAAEEANEGKK.[L]		0.141599	0.00403255	1	1	1	1	P33202	P33202 [964-976]		1	1391.63	FALSE			28242.3			181807		n/a	n/a	High	High	0.001451	0.05621	1.02	15
FALSE	High	[K].TANLVPK.[E]		0.17095	0.00403255	1	1	1	1	Q12680	Q12680 [492-498]		0	742.446	FALSE							No Quan Values	n/a	n/a	High	High	0.001451	0.07259	1.4
FALSE	High	[K].ICLTCGVK.[V]	2xCarbamidomethyl [C2; C5]	0.164404	0.00403255	1	1	1	1	P19812	P19812 [1702-1709]		0	950.48	FALSE							No Quan Values	n/a	n/a	High	High	0.001451	0.06876	1.54
FALSE	High	[R].LPYSVVR.[N]		0.155331	0.00403255	1	1	1	1	Q2UVX4	Q2UVX4 [834-840]		0	833.488	TRUE							No Quan Values	n/a	n/a	High	High	0.001451	0.06358	1.45
FALSE	High	[K].TAAIIMVR.[H]	1xOxidation [M6]	0.142859	0.00403255	1	1	1	1	P25655	P25655 [1138-1145]		0	890.513	FALSE							No Quan Values	n/a	n/a	High	High	0.001451	0.05673	1.46
FALSE	High	[R].QIRPPIYSLK.[Q]		0.160161	0.00403255	1	2	1	1	P38631	P38631 [1779-1788]		0	1214.73	FALSE							No Quan Values	n/a	n/a	High	High	0.001451	0.06643	1.82
FALSE	High	[R].IVSKINVSNDVHSLGNSDTESR.[R]	1xPhospho [S3(100)]	0.146699	0.00403255	1	1	1	1	Pah1-uniprot	Pah1-uniprot [798-819]	Pah1-uniprot 1xPhospho [S800(100)]	1	2451.15	FALSE	123752			141577				High	n/a	n/a	High	0.001451	0.05879	0.98	33.95
FALSE	High	[K].VIECNVR.[A]	1xCarbamidomethyl [C4]	0.156698	0.00403255	1	1	1	3	P07259	P07259 [1259-1265]		0	889.456	FALSE			9241363			5.94905e+07		n/a	n/a	High	High	0.001451	0.06447	1.68	18.18
FALSE	High	[K].VIDEPIK.[S]		0.168014	0.00403255	1	1	1	1	P07149	P07149 [1065-1071]		0	813.472	FALSE			4.23416e+06			2.72571e+07		n/a	n/a	High	High	0.001451	0.07102	1.48	22.86
FALSE	High	[K].SHTIYWK.[E]		0.149309	0.00403255	1	1	1	1	Q00955	Q00955 [671-677]		0	934.478	FALSE							No Quan Values	n/a	n/a	High	High	0.001451	0.06039	2.53
FALSE	High	[R].DGAESKLTLSK.[F]	1xPhospho [S5(98.8)]	0.160161	0.00403255	1	1	1	1	P35194	P35194 [1564-1574]	P35194 1xPhospho [S1568(98.8)]	1	1228.58	FALSE							No Quan Values	High	n/a	n/a	High	0.001451	0.06654	1.29
FALSE	High	[K].DKEVELR.[R]		0.169477	0.00403255	1	1	1	1	P38996	P38996 [165-171]		1	888.479	FALSE							No Quan Values	n/a	High	n/a	High	0.001451	0.07186	1.28
FALSE	High	[K].LYSDLMK.[F]	1xOxidation [M6]	0.146699	0.00403255	1	1	1	2	P19097	P19097 [574-580]		0	885.439	FALSE			2.34359e+06			1.50867e+07		n/a	n/a	High	High	0.001451	0.05878	2.13	21.15
FALSE	High	[K].SLGFLQQSNK.[L]		0.142228	0.00403255	1	1	1	1	P40016	P40016 [306-315]		0	1121.59	FALSE							No Quan Values	n/a	n/a	High	High	0.001451	0.05642	1.49
FALSE	High	[R].VDYGHAEVK.[E]		0.1533	0.00403255	1	1	1	1	Q12680	Q12680 [1976-1984]		0	1017.5	FALSE							No Quan Values	n/a	n/a	High	High	0.001451	0.06267	1.37
FALSE	High	[-].MKVLEER.[N]	1xMet-loss [N-Term]	0.143493	0.00403255	1	1	1	2	P47076	P47076 [1-7]	P47076 1xMet-loss [N-Term]	1	773.452	FALSE							No Quan Values	High	High	n/a	High	0.001451	0.05722	2.05
FALSE	High	[K].FFHNGMIYNK.[L]	1xOxidation [M6]	0.16512	0.00403255	1	1	1	1	P19097	P19097 [1687-1696]		0	1286.6	FALSE			413413			2.66131e+06		n/a	n/a	High	High	0.001451	0.06916	1.26	23.75
FALSE	High	[K].GVNLVNR.[V]		0.16227	0.00403255	1	1	1	1	P33202	P33202 [692-698]		0	771.447	FALSE							No Quan Values	n/a	n/a	High	High	0.001451	0.06745	2.14
FALSE	High	[K].VAELASR.[G]		0.144768	0.00403255	1	2	1	1	P05030	P05030 [502-508]		0	745.42	FALSE	1.15867e+06		749110	1.32556e+06		4.82234e+06		Peak Found	n/a	High	High	0.001451	0.05781	1.16	18.39
FALSE	High	[K].LFLNAIR.[I]		0.158075	0.00403255	1	1	1	1	P19812	P19812 [718-724]		0	846.52	FALSE			2810284			1.8091e+07		n/a	n/a	High	High	0.001451	0.06524	1.76	39.83
FALSE	High	[R].SLNGEWR.[F]		0.154651	0.00403255	1	1	1	1	NP_414878.1	NP_414878.1 [54-60]		0	861.421	FALSE							No Quan Values	n/a	High	n/a	High	0.001451	0.06315	1.38
FALSE	High	[K].YMRVLTPEFVARFPNK.[I]	1xPhospho [Y1(100)]	0.160861	0.00403255	1	1	1	1	NP_415748.1	NP_415748.1 [169-184]	NP_415748.1 1xPhospho [Y169(100)]	2	2048.02	FALSE	398794	409243		456236	409243			Peak Found	High	n/a	High	0.001451	0.06668	1.51	42.53
FALSE	High	[K].TVQESLR.[E]		0.170212	0.00403255	1	1	1	1	P46982	P46982 [115-121]		0	832.452	FALSE							No Quan Values	n/a	n/a	High	High	0.001451	0.07238	1.18
FALSE	High	[K].LFGNIQK.[V]		0.147999	0.00403255	1	1	1	2	P04050	P04050 [645-651]		0	819.472	FALSE							No Quan Values	n/a	n/a	High	High	0.001451	0.05982	2.04
FALSE	High	[R].KLVGDESEK.[SA]		0.160861	0.00403255	1	2	1	1	P38631	P38631 [1539-1547]		1	1004.53	FALSE							No Quan Values	n/a	n/a	High	High	0.001451	0.06696	1.34
FALSE	High	[K].DVFLGMFLYEYAR.[R]	1xOxidation [M6]	0.16369	0.00403255	1	1	1	1	P02768-1	P02768-1 [348-360]		0	1639.78	TRUE	146372	191628		167456	191628			Peak Found	High	n/a	High	0.001451	0.06825	0.72	57.37
FALSE	High	[K].HGEVVSVR.[I]		0.16227	0.00403255	1	1	1	1	P27476	P27476 [290-297]		0	882.479	FALSE							No Quan Values	n/a	n/a	High	High	0.001451	0.06775	1.41
FALSE	High	[R].TTIGLNQR.[T]		0.148652	0.00403255	1	1	1	1	Q04958	Q04958 [1156-1163]		0	902.505	FALSE							No Quan Values	n/a	n/a	High	High	0.001451	0.06001	1.43
FALSE	High	[K].MLSTDDKEK.[L]	1xOxidation [M1]	0.166562	0.00403255	1	1	1	1	Q00955	Q00955 [2219-2227]		1	1082.5	FALSE			116064			747151		n/a	n/a	High	High	0.001451	0.07006	1.17	15.33
FALSE	High	[K].LQPLDFK.[G]		0.185506	0.00512761	1	1	1	1	P41361	P41361 [203-209]		0	860.488	TRUE							No Quan Values	High	n/a	n/a	High	0.002029	0.08147	1.57
FALSE	High	[K].INTSPK.[A]		0.187097	0.00512761	1	2	1	2	Hsl1-TAP	Hsl1-TAP [1095-1100]		0	659.372	FALSE			3.10368e+06			1.99797e+07		n/a	n/a	High	High	0.002029	0.08212	1.55	15.72
FALSE	High	[K].VVVTTSR.[F]		0.179254	0.00512761	1	1	1	1	P19097	P19097 [703-709]		0	761.452	FALSE			1.25395e+06			8.07223e+06		n/a	n/a	High	High	0.001843	0.07742	1.76	17.58
FALSE	High	[R].LSDIPK.[N]		0.191126	0.00512761	1	1	1	1	P39986	P39986 [614-619]		0	672.393	FALSE							No Quan Values	n/a	n/a	High	High	0.002029	0.08489	1.22
FALSE	High	[K].GLDAIDK.[A]		0.179254	0.00512761	1	2	1	1	P05030	P05030 [418-424]		0	731.393	FALSE							No Quan Values	n/a	n/a	High	High	0.001843	0.07762	1.14
FALSE	High	[K].VTKAPQR.[N]		0.184715	0.00512761	1	1	1	2	Pah1-uniprot	Pah1-uniprot [683-689]		1	799.478	FALSE	257852	690256		294992	690256			High	High	n/a	High	0.001843	0.08055	1.23	14.37
FALSE	High	[K].RRPSEESVNPK.[Q]		0.1808	0.00512761	1	2	1	2	Hsl1-TAP	Hsl1-TAP [1281-1291]		1	1298.68	FALSE			1.96746e+07			1.26654e+08		n/a	n/a	High	High	0.001843	0.07845	1.76	15.7
FALSE	High	[R].RLNEEYLIKR.[L]		0.175438	0.00512761	1	1	1	1	Q00955	Q00955 [2129-2138]		2	1333.76	FALSE							No Quan Values	n/a	n/a	High	High	0.001843	0.07512	1.33
FALSE	High	[K].SHMALVHSR.[F]	1xOxidation [M3]	0.187897	0.00512761	1	1	1	1	Q12680	Q12680 [262-270]		0	1053.53	FALSE							No Quan Values	n/a	n/a	High	High	0.002029	0.08246	1.67
FALSE	High	[K].QQLSNPEFVFSDFAK.[F]		0.179254	0.00512761	1	1	1	1	P22515	P22515 [271-285]		0	1756.85	FALSE							No Quan Values	n/a	High	n/a	High	0.001843	0.07772	1.08
FALSE	High	[R].SILENLR.[S]		0.184715	0.00512761	1	1	1	3	P02676	P02676 [204-210]		0	844.489	TRUE	944413	929178	348204	1.08045e+06	929178	2.24154e+06		High	High	High	High	0.001843	0.08081	1.37	32.5
FALSE	High	[K].SIMDGIHDGHIK.[K]	1xOxidation [M3]	0.19194	0.00512761	1	1	1	1	P07149	P07149 [1072-1083]		0	1338.65	FALSE							No Quan Values	n/a	n/a	High	High	0.002029	0.08504	1.1
FALSE	High	[K].FLTGHPK.[G]		0.187897	0.00512761	1	1	1	1	P19097	P19097 [1579-1585]		0	799.446	FALSE			589400			3.79421e+06		n/a	n/a	High	High	0.002029	0.08249	1.66	18.31
FALSE	High	[K].QDISSSTR.[V]		0.1863	0.00512761	1	1	1	1	P19097	P19097 [561-568]		0	893.432	FALSE							No Quan Values	n/a	n/a	High	High	0.002029	0.08161	1.02
FALSE	High	[K].STLIVSETK.[L]		0.189506	0.00512761	1	1	1	1	Q12499	Q12499 [85-93]		0	977.551	FALSE							No Quan Values	n/a	n/a	High	High	0.002029	0.08385	1.21
FALSE	High	[R].EAQDLIR.[K]		0.176196	0.00512761	1	1	1	1	Q12263	Q12263 [261-267]		0	844.452	FALSE							No Quan Values	n/a	n/a	High	High	0.001843	0.07586	0.87
FALSE	High	[K].TPVSDR.[V]		0.173931	0.00512761	1	1	1	3	P02768-1	P02768-1 [491-496]		0	674.347	TRUE	2.44277e+06	2.3163e+06	635186	2.79462e+06	2.3163e+06	4.08896e+06		High	High	High	High	0.001843	0.07424	1.21	15.35
FALSE	High	[-].MQYVGR.[A]		0.176196	0.00512761	1	1	1	2	Pah1-uniprot	Pah1-uniprot [1-6]		0	753.371	FALSE	420739	329412		481342	329412			High	High	n/a	High	0.001843	0.07581	1.5	18.7
FALSE	High	[R].DGVIEAK.[I]		0.191126	0.00512761	1	1	1	1	P40016	P40016 [429-435]		0	731.393	FALSE							No Quan Values	n/a	n/a	High	High	0.002029	0.08452	1.27
FALSE	High	[K].DFATEVDESK.[L]		0.183926	0.00512761	1	1	1	1	P25655	P25655 [1126-1135]		0	1140.51	FALSE							No Quan Values	n/a	n/a	High	High	0.001843	0.0803	0.68
FALSE	High	[R].TIEKFEK.[E]		0.1887	0.00512761	1	1	1	1	P02994	P02994 [38-44]		1	894.493	FALSE							No Quan Values	n/a	n/a	High	High	0.002029	0.08319	1.34
FALSE	High	[K].ISSFGTK.[E]		0.181578	0.00512761	1	1	1	3	P07259	P07259 [896-902]		0	739.398	FALSE			12599636			8.11091e+07		n/a	n/a	High	High	0.001843	0.0788	1.48	19.57
FALSE	High	[K].VLPVPQK.[A]		0.176956	0.00512761	1	1	1	1	P02666	P02666 [170-176]		0	780.498	TRUE	521430		1.23149e+06	596537		7.92759e+06		Peak Found	n/a	High	High	0.001843	0.07614	1.4	22.95
FALSE	High	[R].VHSDYSMIDGLAK.[T]	1xOxidation [M7]	0.185506	0.00512761	1	1	1	1	NP_414726.1	NP_414726.1 [11-23]		0	1451.68	FALSE							No Quan Values	High	n/a	n/a	High	0.001843	0.08135	1.5
FALSE	High	[R].LDDKYR.[E]		0.193577	0.00567361	1	1	1	1	Q00955	Q00955 [2047-2052]		1	809.415	FALSE							No Quan Values	n/a	n/a	High	High	0.002221	0.08629	1.69
FALSE	High	[-].MSEISR.[Q]	1xMet-loss [N-Term]	0.192757	0.00567361	1	1	1	3	NP_417384.1	NP_417384.1 [1-6]	NP_417384.1 1xMet-loss [N-Term]	0	591.31	FALSE	129527856	124528664		1.48185e+08	124528664			High	High	n/a	High	0.002029	0.08574	1.77	27.15
FALSE	High	[R].GEAFTLK.[A]		0.198559	0.00567361	1	1	1	1	ENSEMBL:ENSBTAP00000024146	ENSEMBL:ENSBTAP00000024146 [810-816]		0	765.414	TRUE	2.42513e+06	2.42644e+06		2.77444e+06	2.42644e+06			Peak Found	High	n/a	High	0.002221	0.08916	1.45	26.92
FALSE	High	[R].CNNVGVR.[I]	1xCarbamidomethyl [C1]	0.198559	0.00567361	1	1	1	1	Q3MHH8	Q3MHH8 [101-107]		0	818.394	TRUE							No Quan Values	High	n/a	n/a	High	0.002221	0.08907	1.02
FALSE	High	[R].LNISGK.[I]		0.192757	0.00567361	1	1	1	1	Q12697	Q12697 [769-774]		0	631.377	FALSE							No Quan Values	n/a	n/a	High	High	0.002029	0.08559	1.3
FALSE	High	[R].WLPAMSER.[V]		0.198559	0.00567361	1	1	1	1	NP_414878.1	NP_414878.1 [433-440]		0	989.487	FALSE							No Quan Values	n/a	High	n/a	High	0.002221	0.08919	1.42
FALSE	High	[K].ITHIDTNNTSDIGTLFPIIK.[Q]	1xPhospho [T/S]	0.192757	0.00567361	1	1	1	2	YP_009518781.1	YP_009518781.1 [295-314]		0	2293.15	FALSE							No Quan Values	n/a	High	n/a	High	0.002029	0.08552	1.31
FALSE	High	[K].SLIDGTR.[E]		0.196055	0.00567361	1	1	1	1	Q07807	Q07807 [178-184]		0	761.415	FALSE			748099			4.81583e+06		n/a	n/a	High	High	0.002221	0.08771	1.24	22
FALSE	High	[K].MDLDNGER.[K]		0.196887	0.00567361	1	1	1	1	P19097	P19097 [352-359]		0	949.404	FALSE							No Quan Values	n/a	n/a	High	High	0.002221	0.08797	1.03
FALSE	High	[K].IGDVLK.[V]		0.200243	0.00623888	1	1	1	1	P19812	P19812 [1533-1538]		0	644.398	FALSE	96466.8		1.54745e+06	110362		9.96157e+06		Peak Found	n/a	High	High	0.002417	0.09005	1.84	23.51
FALSE	High	[K].RYEHLNR.[L]		0.200243	0.00623888	1	1	1	1	P19812	P19812 [1783-1789]		1	987.512	FALSE			308016			1.98283e+06		n/a	n/a	High	High	0.002417	0.09032	1.99	15.58
FALSE	High	[K].CDIILR.[Q]	1xCarbamidomethyl [C1]	0.207096	0.00734459	1	1	1	1	Q00955	Q00955 [651-656]		0	789.429	FALSE			1.31029e+06			8.43486e+06		n/a	n/a	High	High	0.002803	0.09453	1.92	27.59
FALSE	High	[K].AVPYPQR.[D]		0.207096	0.00734459	1	1	1	1	P02666	P02666 [177-183]		0	830.452	TRUE			756654			4.8709e+06		n/a	n/a	High	High	0.002803	0.09473	1.58	19.46
FALSE	High	[K].NFLSVITNK.[H]		0.203646	0.00734459	1	1	1	1	P32565	P32565 [681-689]		0	1035.58	FALSE							No Quan Values	n/a	n/a	High	High	0.002803	0.0924	1.31
FALSE	High	[R].GIPGYALHPSR.[N]		0.204504	0.00734459	1	40	1	1	O13535	O13535 [893-903]		0	1167.63	FALSE							No Quan Values	n/a	n/a	High	High	0.002803	0.09287	1.11
FALSE	High	[RK].NTTIPTK.[KH]		0.207096	0.00734459	1	2	1	1	P0CS90	P0CS90 [438-444]		0	774.436	FALSE							No Quan Values	n/a	n/a	High	High	0.002803	0.09485	1.64
FALSE	High	[R].SVFAEGAEK.[N]		0.203646	0.00734459	1	1	1	2	NP_414726.1	NP_414726.1 [725-733]		0	937.463	FALSE							No Quan Values	High	High	n/a	High	0.002803	0.09259	1.45
FALSE	High	[R].AVEGLAPR.[K]		0.202791	0.00734459	1	1	1	1	NP_418443.1	NP_418443.1 [324-331]		0	812.462	FALSE							No Quan Values	High	n/a	n/a	High	0.002803	0.09192	1.13
FALSE	High	[R].LDTVINK.[L]		0.204504	0.00734459	1	1	1	1	P25655	P25655 [468-474]		0	802.467	FALSE							No Quan Values	n/a	n/a	High	High	0.002803	0.09293	1.01
FALSE	High	[R].DYSPYYK.[T]		0.202791	0.00734459	1	2	1	4	P13646-1	P13646-1 [151-157]		0	935.415	TRUE	554651	706554	319000	634542	706554	2.05353e+06		High	High	High	High	0.002803	0.09206	1.42	21.3
FALSE	High	[K].SYEFSR.[D]		0.209715	0.00789994	1	1	1	1	P11075	P11075 [1860-1865]		0	788.357	FALSE							No Quan Values	n/a	n/a	High	High	0.003194	0.09604	1.14
FALSE	High	[R].SLYNLR.[G]		0.207966	0.00789994	1	1	1	1	P19013	P19013 [125-130]		0	765.425	TRUE							No Quan Values	n/a	High	n/a	High	0.003194	0.09516	1.26
FALSE	High	[R].SLYSLQSISKR.[S]	1xPhospho [S9(99.7)]	0.207966	0.00789994	1	2	1	1	Hsl1-TAP	Hsl1-TAP [674-684]	Hsl1-TAP 1xPhospho [S682(99.7)]	1	1361.68	FALSE							No Quan Values	n/a	n/a	High	High	0.003194	0.09537	2.71
FALSE	High	[R].KTIFATGLK.[I]		0.215033	0.00841523	1	1	1	1	P33202	P33202 [1108-1116]		1	978.598	FALSE							No Quan Values	n/a	n/a	High	High	0.003368	0.09953	2.07
FALSE	High	[K].KVGYNPK.[T]		0.214139	0.00841523	1	1	1	1	P02994	P02994 [178-184]		1	805.457	FALSE	94621.3		174036	108250		1.12034e+06		Peak Found	n/a	High	High	0.003368	0.0993	1.62	15.77
FALSE	High	[K].VTSGVPR.[L]		0.211476	0.00841523	1	1	1	1	P04050	P04050 [1094-1100]		0	715.41	FALSE							No Quan Values	n/a	n/a	High	High	0.003368	0.0972	1.42
FALSE	High	[-].MQYVGR.[A]	1xOxidation [M1]	0.21683	0.00841523	1	1	1	2	Pah1-uniprot	Pah1-uniprot [1-6]		0	769.366	FALSE							No Quan Values	High	High	n/a	High	0.003368	0.1005	1.57
FALSE	High	[R].SQTLYR.[T]		0.21683	0.00841523	1	2	1	1	P38631	P38631 [947-952]		0	767.405	FALSE							No Quan Values	n/a	n/a	High	High	0.003368	0.101	1.94
FALSE	High	[K].HQGLPQEVLNENLLR.[F]		0.21236	0.00841523	1	1	1	1	P02662	P02662 [8-22]		0	1759.94	TRUE							No Quan Values	n/a	n/a	High	High	0.003368	0.09817	1.4
FALSE	High	[K].RAPFDLFESK.[K]		0.211476	0.00841523	1	2	1	1	P02829	P02829 [326-335]		1	1209.63	FALSE							No Quan Values	High	n/a	n/a	High	0.003368	0.09727	1.77
FALSE	High	[R].LSLSASTSR.[E]	1xPhospho [S/T]	0.217732	0.00841523	1	2	1	1	Hsl1-TAP	Hsl1-TAP [603-611]		0	1001.47	FALSE			435324			2.80236e+06		n/a	n/a	High	High	0.003368	0.1011	1.32	23.04
FALSE	High	[R].MSGIFR.[D]	1xOxidation [M1]	0.215033	0.00841523	1	1	1	2	NP_414878.1	NP_414878.1 [206-211]		0	726.36	FALSE	327819	562171		375037	562171			High	High	n/a	High	0.003368	0.09963	1.54	23.71
FALSE	High	[K].MGMGIPHGR.[S]	2xOxidation [M1; M3]	0.213248	0.00841523	1	1	1	1	P40468	P40468 [2305-2313]		0	987.45	FALSE							No Quan Values	n/a	n/a	High	High	0.003368	0.09826	1.32
FALSE	High	[K].CGGIDKR.[T]	1xCarbamidomethyl [C1]	0.210594	0.00841523	1	1	1	1	P02994	P02994 [31-37]		1	805.399	FALSE							No Quan Values	n/a	n/a	High	High	0.003194	0.09679	1.33
FALSE	High	[R].KLPFQR.[L]		0.222292	0.00891417	1	1	1	3	P61830	P61830 [65-70]		1	788.478	FALSE	1.43731e+06	1.77148e+06	788350	1.64434e+06	1.77148e+06	5.07494e+06		High	High	High	High	0.003544	0.104	1.84	25.24
FALSE	High	[K].HYPKTDAAK.[M]		0.221374	0.00891417	1	1	1	1	NP_417357.1	NP_417357.1 [175-183]		1	1030.53	FALSE							No Quan Values	n/a	n/a	High	High	0.003544	0.1038	1.06
FALSE	High	[K].GVFVLNK.[K]		0.225064	0.00891417	1	1	1	1	Q2UVX4	Q2UVX4 [599-605]		0	776.466	TRUE							No Quan Values	n/a	High	n/a	High	0.003544	0.1063	1.5
FALSE	High	[RK].KAALEK.[KS]		0.225064	0.00891417	1	2	1	1	P35527	P35527 [391-396]		1	659.409	TRUE							No Quan Values	High	n/a	n/a	High	0.003544	0.1061	1.26
FALSE	High	[R].ILNEMR.[D]	1xOxidation [M5]	0.221374	0.00891417	2	6	1	1	P02533; P08779	P02533 [283-288]; P08779 [285-290]		0	791.408	TRUE							No Quan Values	n/a	n/a	High	High	0.003544	0.1038	1.24
FALSE	High	[R].IPFSER.[K]		0.222292	0.00891417	1	1	1	2	P07149	P07149 [407-412]		0	748.399	FALSE			2.25475e+06			1.45148e+07		n/a	n/a	High	High	0.003544	0.1041	1.31	23.22
FALSE	High	[K].TIDDLK.[N]		0.219547	0.00891417	1	1	1	3	P13645	P13645 [202-207]		0	704.383	TRUE	1.3294e+06	859459	698371	1.52089e+06	859459	4.49571e+06		High	High	High	High	0.003544	0.1028	1.63	19.92
FALSE	High	[-].MTGHVSK.[T]	1xMet-loss+Acetyl [N-Term]	0.223213	0.00891417	1	2	1	1	Hsl1-TAP	Hsl1-TAP [1-7]	Hsl1-TAP 1xMet-loss+Acetyl [N-Term]	0	670.352	FALSE			149851			964653		n/a	n/a	High	High	0.003544	0.1049	1.69	15.18
FALSE	High	[R].GNSALVDECVAFYEEHFPDR.[Y]	1xCarbamidomethyl [C9]	0.225064	0.00891417	1	1	1	1	NP_414726.1	NP_414726.1 [146-165]		0	2355.03	FALSE							No Quan Values	n/a	High	n/a	High	0.003544	0.1063	0.65
FALSE	High	[K].LPENER.[K]		0.219547	0.00891417	1	1	1	1	P38110	P38110 [2188-2193]		0	757.384	FALSE							No Quan Values	High	n/a	n/a	High	0.003368	0.1026	0.89
FALSE	High	[K].NFQQKLNKK.[L]		0.224137	0.00891417	1	1	1	1	Pah1-uniprot	Pah1-uniprot [193-201]		2	1147.66	FALSE							No Quan Values	n/a	High	n/a	High	0.003544	0.1058	1.09
FALSE	High	[R].YFESNR.[I]		0.224137	0.00891417	1	1	1	1	P07259	P07259 [98-103]		0	815.368	FALSE			11856449			7.63249e+07		n/a	n/a	High	High	0.003544	0.1053	1.17	17.88
FALSE	High	[K].NQAALNPR.[N]		0.225064	0.00891417	1	2	1	1	P11484	P11484 [59-66]		0	883.474	FALSE							No Quan Values	n/a	n/a	High	High	0.003544	0.1062	0.98
FALSE	High	[K].LNTAISNLEVENK.[D]		0.225994	0.00943212	1	1	1	1	P07806	P07806 [327-339]		0	1444.76	FALSE							No Quan Values	High	n/a	n/a	High	0.003544	0.1067	0.55
FALSE	High	[K].ISLTPR.[S]		0.227864	0.00943212	1	2	1	1	Hsl1-TAP	Hsl1-TAP [1032-1037]		0	686.42	FALSE			24598930			1.58354e+08		n/a	n/a	High	High	0.003725	0.1082	1.81	23.96
FALSE	High	[R].LVQVHEIILR.[V]		0.226927	0.00943212	1	1	1	1	P40468	P40468 [1081-1090]		0	1219.75	FALSE							No Quan Values	n/a	n/a	High	High	0.003725	0.1076	1.5
FALSE	High	[K].KTEIIK.[L]		0.225994	0.00943212	1	1	1	1	Q03776	Q03776 [344-349]		1	731.466	FALSE							No Quan Values	n/a	n/a	High	High	0.003544	0.1069	1.9
FALSE	High	[K].AEITEK.[K]		0.228803	0.00943212	1	1	1	1	P38764	P38764 [685-690]		0	690.367	FALSE							No Quan Values	n/a	n/a	High	High	0.003725	0.1086	1.19
FALSE	High	[K].YIENAK.[E]		0.226927	0.00943212	1	1	1	3	P07259	P07259 [1175-1180]		0	737.383	FALSE			6.13779e+06			3.95115e+07		n/a	n/a	High	High	0.003725	0.1076	0.83	16.43
FALSE	High	[K].LTSLSDR.[Y]		0.229745	0.00943212	1	2	1	1	ENSEMBL:ENSBTAP00000007350	ENSEMBL:ENSBTAP00000007350 [1502-1508]		0	791.426	TRUE							No Quan Values	n/a	n/a	High	High	0.003725	0.1092	1.16
FALSE	High	[R].YVEPGLTHK.[W]		0.228803	0.00943212	1	1	1	1	Q04958	Q04958 [1258-1266]		0	1043.55	FALSE							No Quan Values	n/a	n/a	High	High	0.003725	0.1084	1.54
FALSE	High	[R].VSGEDVIIGK.[T]		0.230691	0.00986332	1	1	1	1	P08518	P08518 [905-914]		0	1016.56	FALSE							No Quan Values	n/a	n/a	High	High	0.003725	0.1099	1.04
FALSE	High	[K].GILTTAR.[E]		0.230691	0.00986332	1	1	1	1	P19097	P19097 [1424-1430]		0	731.441	FALSE							No Quan Values	n/a	n/a	High	High	0.003725	0.1098	1.58
FALSE	High	[R].GVENIER.[V]		0.235463	0.00986332	1	1	1	1	P04050	P04050 [1275-1281]		0	816.421	FALSE	363449	397404	1.21032e+06	415799	397404	7.79134e+06		Peak Found	Peak Found	High	High	0.003875	0.1133	1.76	18.35
FALSE	High	[R].LRAEIENIKK.[Q]		0.242273	0.00986332	1	2	1	3	P19013	P19013 [439-448]		2	1213.73	TRUE							No Quan Values	High	High	High	High	0.003875	0.1179	1.93
FALSE	High	[R].VMGDEFR.[V]	1xOxidation [M2]	0.237394	0.00986332	1	1	1	1	P19812	P19812 [1803-1809]		0	869.382	FALSE			1.51581e+06			9.75789e+06		n/a	n/a	High	High	0.003875	0.1145	0.89	19.06
FALSE	High	[R].LGSDMEDLR.[N]		0.242273	0.00986332	1	1	1	2	Q03247	Q03247 [121-129]		0	1035.48	TRUE	357259	284313		408718	284313			High	Peak Found	High	High	0.003875	0.1177	1.42	20.54
FALSE	High	[K].VEPESYPK.[G]		0.242273	0.00986332	1	1	1	1	P40069	P40069 [726-733]		0	948.467	FALSE							No Quan Values	High	n/a	n/a	High	0.003875	0.1177	1.43
FALSE	High	[K].DIVLGVK.[D]		0.242273	0.00986332	1	1	1	1	P04050	P04050 [985-991]		0	743.466	FALSE			494192			3.18132e+06		n/a	n/a	High	High	0.003875	0.1174	1.41	31.15
FALSE	High	[K].AIIGSVMEAYVK.[S]	1xOxidation [M7]	0.231639	0.00986332	1	1	1	1	P39526	P39526 [1986-1997]		0	1296.69	FALSE							No Quan Values	n/a	n/a	High	High	0.003875	0.1107	0.88
FALSE	High	[R].LDSELR.[SNG]		0.239336	0.00986332	4	15	1	2	Q32MB2; P02538; P48668; P13647	Q32MB2 [204-209]; P02538 [235-240]; P48668 [235-240]; P13647 [240-245]		0	732.389	TRUE							No Quan Values	High	n/a	High	High	0.003875	0.1158	1.51
FALSE	High	[KR].DYSPYFK.[T]		0.242273	0.00986332	2	5	1	2	P02533; P08779	P02533 [161-167]; P08779 [163-169]		0	919.42	TRUE							No Quan Values	High	High	n/a	High	0.003875	0.1178	0.82
FALSE	High	[K].ALAAEDDEATREIIDR.[A]		0.23259	0.00986332	1	1	1	1	P40069	P40069 [961-976]		1	1787.88	FALSE							No Quan Values	High	n/a	n/a	High	0.003875	0.1111	0.96
FALSE	High	[K].LLDVDADR.[R]		0.235463	0.00986332	1	1	1	1	Q05022	Q05022 [661-668]		0	916.473	FALSE							No Quan Values	n/a	n/a	High	High	0.003875	0.113	1.1
FALSE	High	[K].TPEYPR.[G]		0.234502	0.00986332	1	1	1	1	Q00955	Q00955 [1573-1578]		0	762.378	FALSE			1501018			9.66268e+06		n/a	n/a	High	High	0.003875	0.1122	1.89	17.97
FALSE	High	[R].TLTMAVAVTIASAILAFPMAWYMARYTSGK.[M]	1xOxidation [M19]; 2xPhospho [T3(86.3); T/S/Y]	0.240312	0.00986332	1	1	1	4	NP_415959.1	NP_415959.1 [90-119]	NP_415959.1 2xPhospho [T92(86.3); T/S/Y]	1	3411.6	FALSE							No Quan Values	High	n/a	n/a	High	0.003875	0.1162	0.79
FALSE	High	[K].TISMDELK.[N]	1xOxidation [M4]	0.239336	0.00986332	1	1	1	1	Q12680	Q12680 [1858-1865]		0	952.466	FALSE			741139			4.77102e+06		n/a	n/a	High	High	0.003875	0.1154	1.14	20.44
FALSE	High	[K].TDIVDMATR.[S]	1xOxidation [M6]	0.241291	0.00986332	1	1	1	1	P33202	P33202 [432-440]		0	1037.49	FALSE			229076			1.47466e+06		n/a	n/a	High	High	0.003875	0.1168	1.51	21.43
FALSE	High	[KR].KISVSK.[AK]		0.231639	0.00986332	1	3	1	12	Pah1-uniprot	Pah1-uniprot [786-791]		1	661.424	FALSE	167311632	162340800		1.91411e+08	162340800			High	High	n/a	High	0.003875	0.1106	1.94	16.3
FALSE	High	[K].ILVSLDDPALK.[A]		0.243259	0.00986332	1	1	1	1	P07806	P07806 [136-146]		0	1183.69	FALSE							No Quan Values	High	n/a	n/a	High	0.003875	0.1186	1.12
FALSE	High	[R].EYCILSK.[E]	1xCarbamidomethyl [C3]	0.23259	0.00986332	1	1	1	1	Q12680	Q12680 [1993-1999]		0	912.45	FALSE							No Quan Values	n/a	n/a	High	High	0.003875	0.1109	0.97
FALSE	High	[R].FEIFFK.[K]		0.234502	0.00986332	1	1	1	1	P07149	P07149 [1025-1030]		0	830.445	FALSE			1710441			1.10108e+07		n/a	n/a	High	High	0.003875	0.1127	1.82	46
FALSE	High	[R].TMAALR.[R]		0.236427	0.00986332	1	1	1	3	Pah1-uniprot	Pah1-uniprot [479-484]		0	662.365	FALSE	379181920	476933504		4.33799e+08	476933504			High	High	n/a	High	0.003875	0.1134	1.2	20.36
FALSE	High	[K].DFAQGIQLK.[F]		0.231639	0.00986332	1	1	1	1	Q04958	Q04958 [814-822]		0	1019.55	FALSE							No Quan Values	n/a	n/a	High	High	0.003875	0.1104	1.04
